# Supplementary material for: SoxY gene family expansion underpins adaptation to diverse hosts and environments in symbiotic sulfide oxidizers
Source: mSystems. 2024 May 15;9(6):e01135-23. doi: 10.1128/msystems.01135-23 (PMC11237559; doi:10.1128/msystems.01135-23)
Supplement: Table S1 — Metadata for new MAGs (NCBI submitted MAGs): sample name, host, site, collector. [file msystems.01135-23-s0003.xlsx]

## Sheet: Sample Metadata
SI Dataset S1: MAG Metadata
Library/Sample	Sample	BioSample #	Bioproject #	Museum Reg #	Source	Collector	Phylum	Class	Family	Subfamily	Genus	Species	Original Description	Location	env_broad_scale	env_local_scale	env_medium	Depth	Latitude	Longitude	Sampling Date (DD-MM-YYY)		Storage	Sequencer	Library Prep	Libraries	Assembler
L015	Afrophysema_eutornus_Mozambique_SYM_L015				BMNH	John Taylor	Mollusca	Bivalvia	Lucinidae	Pegophyseminae	Afrophysema	eutornus	Tomlin, 1921	Inhaca, Baie de Maputo, Mozambique	N/A	N/A	N/A	0-1m	-26.06	32.9383	2011-12-09	Afrophysema_eutornus_Mozambique_SYM_L015	Ethanol 70%	NovaSeq	NEBNext® Ultra™ II FS DNA Library Prep Kit for Illumina	150bp PE	spadesv3.13.1
L219	Austriella_corrugata_Pelepas_SYM_L219				BMNH	John Taylor	Mollusca	Bivalvia	Lucinidae	Lucininae	Austriella	corrugata	Deshayes, 1843	Tanjong Adang, opposite Tanjong Pelepas, Malayisa	mangrove biome	intertidal	mangrove mud	N/A	N/A	N/A	2004-05-24	Austriella_corrugata_Pelepas_SYM_L219	Ethanol 70%	NovaSeq	NEBNext® Ultra™ II FS DNA Library Prep Kit for Illumina	150bp PE	spadesv13.1
L071	Cavatidens_bullula_KungKrabenBay_SYM_L071				BMNH	John Taylor, Emily Glover	Mollusca	Bivalvia	Lucinidae	Pegophyseminae	Cavatidens	bullula	Reeve, 1850	Kung Kraben bay, Chantaburi, Thailand	N/A	intertidal	muddy sand	N/A	12.5833	101.917	XX-08-2005	Cavatidens_bullula_KungKrabenBay_SYM_L071	Ethanol 70%	NovaSeq	NEBNext® Ultra™ II FS DNA Library Prep Kit for Illumina	150bp PE	spadesv13.1
L070	Cavatidens_bullula_Seringat_SYM_L070				BMNH	John Taylor, Emily Glover	Mollusca	Bivalvia	Lucinidae	Pegophyseminae	Cavatidens	bullula	Reeve, 1850	Seringat-Lazarus beach, Singapore	seagrass biome	intertidal	muddy sand	N/A	1.22	103.85	05/06-2013	Cavatidens_bullula_Seringat_SYM_L070	Ethanol 70%	NovaSeq	NEBNext® Ultra™ II FS DNA Library Prep Kit for Illumina	150bp PE	spadesv13.1
L076	Cavatidens_omissa_MyoraSprings_SYM_L076				BMNH	John Taylor, Emily Glover	Mollusca	Bivalvia	Lucinidae	Pegophyseminae	Cavatidens	omissa	Iredale, 1930	Myora Springs, N Stradbroke, Moreton Bay	seagrass biome	intertidal	muddy sand	N/A	-27.4167	153.417	XX-10-2008	Cavatidens_omissa_MyoraSprings_SYM_L076	Ethanol 70%	NovaSeq	NEBNext® Ultra™ II FS DNA Library Prep Kit for Illumina	150bp PE	spadesv13.1
L097	Codakia_paytenorum_RyukyusJapan_SYM_L097			BM(NH) Reg. No. 20100283	BMNH	T Ozawa	Mollusca	Bivalvia	Lucinidae	Codakiinae	Codakia	paytenorum	Iredale, 1937	Yonhahahisamatsu, Miyaku island, Ryukyus, Japan	N/A	intertidal	silty sand	N/A	24.75	125.448	2003-05-19	Codakia_paytenorum_RyukyusJapan_SYM_L097		NovaSeq	NEBNext® Ultra™ II FS DNA Library Prep Kit for Illumina	150bp PE	spadesv13.1
L069	Cryptophysema_vesicula_EastTimor_SYM_L069			BM(NH) Reg. No. 20100288	BMNH	M Malaquias	Mollusca	Bivalvia	Lucinidae	Pegophyseminae	Cryptophysema	vesicula	Gould, 1850	Dilli, East Timor	seagrass biome	N/A	sand	1m	-8.5462	125.561	2004-01-07	Cryptophysema_vesicula_EastTimor_SYM_L069		NovaSeq	NEBNext® Ultra™ II FS DNA Library Prep Kit for Illumina	150bp PE	spadesv13.1
L066	Euanodontia_ovum_Okinawa_SYM_L066			BM(NH) Reg. No. 20100289	BMNH	H Kinjo, T Ozawa	Mollusca	Bivalvia	Lucinidae	Pegophyseminae	Euanodontia	ovum	Gould, 1850	Onna, Okinawa, Japan	seagrass biome	N/A	sand	1m	26.4866	127.802	2004-04-07	Cryptophysema_vesicula_Okinawa_SYM_L066		NovaSeq	NEBNext® Ultra™ II FS DNA Library Prep Kit for Illumina	150bp PE	spadesv13.1
L067	Euanodontia_ovum_Okinawa_SYM_L067			BM(NH) Reg. No. 20100289	BMNH	H Kinjo, T Ozawa	Mollusca	Bivalvia	Lucinidae	Pegophyseminae	Euanodontia	ovum	Gould, 1850	Onna, Okinawa, Japan	seagrass biome	N/A	sand	1m	26.4866	127.802	2004-04-07	Cryptophysema_vesicula_Okinawa_SYM_L067		NovaSeq	NEBNext® Ultra™ II FS DNA Library Prep Kit for Illumina	150bp PE	spadesv13.1
L110	Ctena_bella_RyukyusJapan_SYM_L110				BMNH	T Ozawa	Mollusca	Bivalvia	Lucinidae	Codakiinae	Ctena	bella	Conrad, 1837	Taketomi town, Iriomote island Ryukyus, Japan	N/A	intertidal	muddy sand	N/A	24.328	124.077	2003-05-18	Ctena_bella_RyukyusJapan_SYM_L110		NovaSeq	NEBNext® Ultra™ II FS DNA Library Prep Kit for Illumina	150bp PE	spadesv13.1
L111	Ctena_bella_StradbrokeQL_SYM_L111			BM(NH) Reg. No. 20100274	BMNH	John Taylor, Emily Glover	Mollusca	Bivalvia	Lucinidae	Codakiinae	Ctena	bella	Conrad, 1837	Dunwich, N Stradbroke, Qld	N/A	intertidal	sand	N/A	-27.5	153.4	2005-02-01	Ctena_bella_StradbrokeQL_SYM_L111		NovaSeq	NEBNext® Ultra™ II FS DNA Library Prep Kit for Illumina	150bp PE	spadesv13.1
L117	Ctena_decussata_EmbeizIslandsFR_SYM_L117			BM(NH) Reg. No. 20100271	BMNH	John Taylor, Emily Glover	Mollusca	Bivalvia	Lucinidae	Codakiinae	Ctena	decussata	O. G. Costa, 1829	Embiez Island, France	N/A	intertidal	sand	N/A	N/A	N/A	2002-09-01	Ctena_decussata_EmbeizIslandsFR_SYM_L117		NovaSeq	NEBNext® Ultra™ II FS DNA Library Prep Kit for Illumina	150bp PE	spadesv13.1
L127	Austriella_corrugata_SYM_L127				BMNH		Mollusca	Bivalvia	Lucinidae	Lucininae	Austriella	corrugata	Gmelin, 1791	N/A	N/A	N/A	N/A	N/A	N/A	N/A	N/A	Austriella_corrugata_SYM_L127		NovaSeq	NEBNext® Ultra™ II FS DNA Library Prep Kit for Illumina	150bp PE	spadesv13.1
L114	Ctena_imbriculata_Curacao_SYM_L114				BMNH	John Taylor, Emily Glover	Mollusca	Bivalvia	Lucinidae	Codakiinae	Ctena	imbricatula	C. B. Adams, 1845	Caracas Basi, Curacao	seagrass biome	N/A	sand	1m	12.0667	-68.85	XX-05-2015	Ctena_imbriculata_Curacao_SYM_L114		NovaSeq	NEBNext® Ultra™ II FS DNA Library Prep Kit for Illumina	150bp PE	spadesv13.1
L123	Ctena_spUNKNOWN_Mauritius_SYM1_L123				BMNH	John Taylor, Emily Glover	Mollusca	Bivalvia	Lucinidae	Codakiinae	Ctena	cf. bella		Fringing reef at le Cap, Mauritius	seagrass biome	subtidal	N/A	N/A	-20.4828	57.3528	XX-05-2015	Ctena_spUNKNOWN_Mauritius_SYM1_L123		NovaSeq	NEBNext® Ultra™ II FS DNA Library Prep Kit for Illumina	150bp PE	spadesv13.1
DIVAS	Divalinga_weberi_STRI_SYM_DIVAS				MARSYMB@DOME	Benedict Yuen	Mollusca	Bivalvia	Lucinidae	Lucininae	Divalinga	weberi	Olsson & McGinty, 1958	STRI station, Bocas del Toro, Panama	N/A	N/A	N/A	N/A	9.35	-82.257	2018-12-08	Divalinga_weberi_STRI_SYM_DIVAS	RNAlater	NovaSeq	NEBNext® Ultra™ II FS DNA Library Prep Kit for Illumina	150bp PE	spadesv13.1
L196	Indoaustriella_dalli_Thailand_SYM_L196				BMNH	John Taylor, Emily Glover	Mollusca	Bivalvia	Lucinidae	Lucininae	Indoaustriella	dalli	Lynge, 1909	Kung Kraben bay, chantaburi province, thailand	N/A	intertidal	muddy sand flats	N/A	12.5833	101.917	XX-08-2005	Indoaustriella_dalli_Thailand_SYM_L196		NovaSeq	NEBNext® Ultra™ II FS DNA Library Prep Kit for Illumina	150bp PE	spadesv13.1
L198	Indoaustriella_plicifera_Malayasia_SYM_L198				BMNH	John Taylor, Emily Glover	Mollusca	Bivalvia	Lucinidae	Lucininae	Indoaustriella	plicifera	A. Adams, 1856	Tanjong Laboh, S. of Batu Prahat, Johor Strait of Malcca, Malaysia	mangrove biome	N/A	mangrove mud	N/A	1.755	102.92	XX-07-2004	Indoaustriella_plicifera_Malayasia_SYM_L198		NovaSeq	NEBNext® Ultra™ II FS DNA Library Prep Kit for Illumina	150bp PE	spadesv13.1
L158	Lepidolucina_venusta_Malaysia_SYM_L158			BMNH Reg. No. 20100258	BMNH	John Taylor, Emily Glover	Mollusca	Bivalvia	Lucinidae	Lucininae	Lepidolucina	venusta	R. A. Philippi, 1847	Cape Rachado, Port Dickson Malaysia	N/A	intertidal	sand	N/A	N/A	N/A	2004-07-01	Lepidolucina_venusta_Malaysia_SYM_L158		NovaSeq	NEBNext® Ultra™ II FS DNA Library Prep Kit for Illumina	150bp PE	spadesv13.1
L143	Lucina_adansoni_CapeVerdeIslands_SYM_L143			BMNH20080839	BMNH	Carlos M Afonso	Mollusca	Bivalvia	Lucinidae	Lucininae	Lucina	adansoni	d'Orbigny, 1840	Ilheu de Sal-Rei, Boavista Island, Cape Verde Islands	N/A	subtidal	sand	4-6m			2003-04-22	Lucina_adansoni_CapeVerdeIslands_SYM_L143		NovaSeq	NEBNext® Ultra™ II FS DNA Library Prep Kit for Illumina	150bp PE	spadesv13.1
L144	Lucina_adansoni_CapeVerdeIslands_SYM_L144			BMNH20080839	BMNH	Carlos M Afonso	Mollusca	Bivalvia	Lucinidae	Lucininae	Lucina	adansoni	d'Orbigny, 1840	Ilheu de Sal-Rei, Boavista Island, Cape Verde Islands	N/A	subtidal	sand	4-6m			2003-04-22	Lucina_adansoni_CapeVerdeIslands_SYM_L144		NovaSeq	NEBNext® Ultra™ II FS DNA Library Prep Kit for Illumina	150bp PE	spadesv13.1
L167	Lucina_roguesana_Venezuela_SYM_L167			BMNH Reg. No. 20100266	BMNH	G Bigatti	Mollusca	Bivalvia	Lucinidae	Lucininae	Lucina	roquesana	J. Gibson-Smith & W. Gibson-Smith, 1982	Bocas del Toro, Panama	N/A	N/A	N/A	N/A			2006-02-09	Lucina_roguesana_Venezuela_SYM_L167	Ethanol 100%	NovaSeq	NEBNext® Ultra™ II FS DNA Library Prep Kit for Illumina	150bp PE	spadesv13.1
L165	Lucina_roquesana_Bahamas_SYM_L165			20160342	BMNH	G Bigatti	Mollusca	Bivalvia	Lucinidae	Lucininae	Lucina	roquesana	J. Gibson-Smith & W. Gibson-Smith, 1982	Bahamas, Spanish wells	N/A	N/A	N/A	N/A			2013	Lucina_roquesana_Bahamas_SYM_L165	Ethanol 100%	NovaSeq	NEBNext® Ultra™ II FS DNA Library Prep Kit for Illumina	150bp PE	spadesv13.1
LLP2	Lucinella_divaricata_Piran_SYM_LLP2				MARSYMB@DOME	Julius Simonis	Mollusca	Bivalvia	Lucinidae	Lucininae	Lucinella	divaricata	Linnaeus, 1758	Bernardin Plaža, Piran, Slovenia	N/A	subtidal	sand	1-2m	45.5158	13.5765	2016-08-01	Lucinella_divaricata_Piran_SYM_LLP2		NovaSeq	NEBNext® Ultra™ II FS DNA Library Prep Kit for Illumina	150bp PE	spadesv13.1
L149	Lucinisca_fenestrata_PanamaBay_SYM_L149			BMNH Reg. No. 20100298	BMNH	I Kappner	Mollusca	Bivalvia	Lucinidae	Lucininae	Lucinisca	fenestrata	Hinds, 1845	Panama Bay, Panama	N/A	N/A	N/A	N/A	8.8791	-791843	2004-01-07	Lucinisca_fenestrata_PanamaBay_SYM_L149	Ethanol 100%	NovaSeq	NEBNext® Ultra™ II FS DNA Library Prep Kit for Illumina	150bp PE	spadesv13.1
L147	Lucinisca_muricata_BocasdelToro_SYM_L147				BMNH	John Taylor, Emily Glover	Mollusca	Bivalvia	Lucinidae	Lucininae	Lucinisca	muricata	Spengler, 1798	Bocas del toro, Panama	seagrass biome	intertidal	N/A	0-1m			2006-02-01	Lucinisca_muricata_BocasdelToro_SYM_L147	Ethanol 100%	NovaSeq	NEBNext® Ultra™ II FS DNA Library Prep Kit for Illumina	150bp PE	spadesv13.1
L148	Lucinisca_nassula_DuckKeyFL_SYM_L148			BMNH Reg. No. 20100245	BMNH	John Taylor, Emily Glover	Mollusca	Bivalvia	Lucinidae	Lucininae	Lucinisca	nassula	Conrad, 1846	Veterans Memorial Park, little duck key, Florida, USA	seagrass biome	N/A	sand	1m			2002-07-01	Lucinisca_nassula_DuckKeyFL_SYM_L148	Ethanol 100%	NovaSeq	NEBNext® Ultra™ II FS DNA Library Prep Kit for Illumina	150bp PE	spadesv13.1
L054	Pegophysema_philippiana_KingBay_SYM_L054			20070287	BMNH	FE Wells	Mollusca	Bivalvia	Lucinidae	Pegophyseminae	Pegophysema	philippiana	Reeve, 1850	King Bay, Dampier, WA	mangrove biome	N/A	mangrove mud	N/A			2002	Pegophysema_philippiana_KingBay_SYM_L054	Ethanol 100%	NovaSeq	NEBNext® Ultra™ II FS DNA Library Prep Kit for Illumina	150bp PE	spadesv13.1
L031	Pegophysema_philippiana_unknown_SYM_L031				BMNH	Phillippe Bouchet	Mollusca	Bivalvia	Lucinidae	Pegophyseminae	Pegophysema	philippiana	Reeve, 1850	Panglao, Bohol, Philippines, PANGLAO 2004 expedition, station M25	N/A	N/A	N/A	N/A	9.55167	123.743	2004	Pegophysema_philippiana_unknown_SYM_L031	Ethanol 100%	NovaSeq	NEBNext® Ultra™ II FS DNA Library Prep Kit for Illumina	150bp PE	spadesv13.1
L084R	Pseudolucinisca_lacteola_EsperanceWA_SYM_L084R			BM(NH) Reg. No. 20100248	BMNH	John Taylor, Emily Glover	Mollusca	Bivalvia	Lucinidae	Leucosphaerinae	Pseudolucinisca	lacteola	Tate, 1897	Lion Island, Esperance, Western Asutrailia.	N/A	N/A	N/A	N/A			2003-02-19	Pseudolucinisca_lacteola_EsperanceWA_SYM_L084R	Ethanol 100%	NovaSeq	NEBNext® Ultra™ II FS DNA Library Prep Kit for Illumina	150bp PE	spadesv13.1
L050	Rugalucina_angela_UAE_SYM_L050			20080847	BMNH		Mollusca	Bivalvia	Lucinidae	Lucininae	Rugalucina	angela	Melvill, 1899	Kalba, Sharjah, United Arab Emirates	N/A	N/A	N/A	N/A	25.0045	56.3677	2008-11-11	Rugalucina_angela_UAE_SYM_L050	Ethanol 100%	NovaSeq	NEBNext® Ultra™ II FS DNA Library Prep Kit for Illumina	150bp PE	spadesv13.1
3PP	Anodontia_alba_BocasdelToro_SYM_3PP				MARSYMB@DOME	Benedict Yuen	Mollusca	Bivalvia	Lucinidae	Leucosphaerinae	Anodontia	alba	Link, 1807	Cayo Hermanas, Bocas del Toro, Panama	N/A	N/A	N/A	N/A	9.26751	-82.3518	2018-12-07	Anodontia_alba_BocasdelToro_SYM_3PP	RNA later	NovaSeq	NEBNext® Ultra™ II FS DNA Library Prep Kit for Illumina	150bp PE	spadesv13.1
divoraustram25	Divaricella_irplex_LizardIslandQL_SYM_divoraustram25			UF432892	FMNH	Arthur Anker	Mollusca	Bivalvia	Lucinidae	Lucininae	Divaricella	irpex	E. A. Smith, 1885	Casuarina Beach, Lizard Island, Queensland, Australia	N/A	N/A	N/A	N/A	-14.677	145.44	2009-02-24	Divaricella_irplex_LizardIslandQL_SYM_divoraustram25	Ethanol 100%	HiSeq 4000	Qiagen QIAseq FX DNA Library kit	150bp PE	spadesv13.1
divoraustram26	Divaricella_irplex_LizardIslandQL_SYM_divoraustram26			UF432892	FMNH	Arthur Anker	Mollusca	Bivalvia	Lucinidae	Lucininae	Divaricella	irpex	E. A. Smith, 1885	Casuarina Beach, Lizard Island, Queensland, Australia	N/A	N/A	N/A	N/A	-14.677	145.44	2009-02-24	Divaricella_irplex_LizardIslandQL_SYM_divoraustram26	Ethanol 100%	HiSeq 4000	Qiagen QIAseq FX DNA Library kit	150bp PE	spadesv13.1
3502E	Euanodontia_ovum_Mauritius_SYM_3502E				BMNH	John Taylor, Emily Glover	Mollusca	Bivalvia	Lucinidae	Pegophyseminae	Euanodontia	ovum	Reeve, 1850	Bay South of Pointe Jerome, Mahebourg, Mauritius	N/A	N/A	N/A	N/A	-20.4167	57.75	2015-05-02	Euanodontia_ovum_Mauritius_SYM_3502E	Ethanol 100%	HiSeq 3000/4000	Nextera Mate Pair Sample Preparation Kit	250 paired	spadesv13.1
L059	Euanodontia_ovum_NaguraBay_SYM_L059				BMNH	T Ozawa	Mollusca	Bivalvia	Lucinidae	Pegophyseminae	Euanodontia	ovum	Reeve, 1850	Nagura Bay, Ishigaki island, Yaeyama Group, Ryukus, Japam	N/A	intertidal	muddy sand	N/A	N/A	N/A	2003-05-18	Euanodontia_ovum_NaguraBay_SYM_L059		NovaSeq	NEBNext® Ultra™ II FS DNA Library Prep Kit for Illumina	150bp PE	spadesv13.1
OVUMBEN	Euanodontia_ovum_Singapore_SYM_OVUMBEN				MARSYMB@DOME	Benedict Yuen	Mollusca	Bivalvia	Lucinidae	Pegophyseminae	Euanodontia	ovum	Reeve, 1850	Lazarus Beach, Singapore	N/A	N/A	N/A	N/A	1.22574	103.855	2018-08-04	Euanodontia_ovum_Singapore_SYM_OVUMBEN	RNAlater	NovaSeq	NEBNext® Ultra™ II FS DNA Library Prep Kit for Illumina	150bp PE	spadesv13.1
4PLUC2	Loripes_orbiculatus_Piran_SYM_4PLUC2				MARSYMB@DOME	Marta Sudo	Mollusca	Bivalvia	Lucinidae	Lucininae	Loripes	orbiculatus	Poli, 1795	Cafe Site, Piran, Slovenia	N/A	subtidal	sand	1-2m	45.5157	13.5703	15.08.2020	Loripes_orbiculatus_Piran_SYM_4PLUC2	RNAlater	NovaSeq	NEBNext® Ultra™ II FS DNA Library Prep Kit for Illumina	150bp PE	spadesv13.1
4PLUCS	Loripes_orbiculatus_Piran_SYM_4PLUCS				MARSYMB@DOME	Marta Sudo	Mollusca	Bivalvia	Lucinidae	Lucininae	Loripes	orbiculatus	Poli, 1795	Cafe Site, Piran, Slovenia	N/A	subtidal	sand	1-2m	45.5157	13.5703	15.08.2020	Loripes_orbiculatus_Piran_SYM_4PLUCS	RNAlater	NovaSeq	NEBNext® Ultra™ II FS DNA Library Prep Kit for Illumina	150bp PE	spadesv13.1
6PLUC1	Loripes_orbiculatus_Piran_SYM_6PLUC1				MARSYMB@DOME	Marta Sudo	Mollusca	Bivalvia	Lucinidae	Lucininae	Loripes	orbiculatus	Poli, 1795	Bernardin Plaža, Piran, Slovenia	seagrass biome	subtidal	muddy sand	2-3m	45.5158	13.5765	17.08.2020	Loripes_orbiculatus_Piran_SYM_6PLUC1	RNAlater	NovaSeq	NEBNext® Ultra™ II FS DNA Library Prep Kit for Illumina	150bp PE	spadesv13.1
6PLUC10	Loripes_orbiculatus_Piran_SYM_6PLUC10				MARSYMB@DOME	Marta Sudo	Mollusca	Bivalvia	Lucinidae	Lucininae	Loripes	orbiculatus	Poli, 1795	Bernardin Plaža, Piran, Slovenia	seagrass biome	subtidal	muddy sand	2-3m	45.5158	13.5765	17.08.2020	Loripes_orbiculatus_Piran_SYM_6PLUC10	RNAlater	NovaSeq	NEBNext® Ultra™ II FS DNA Library Prep Kit for Illumina	150bp PE	spadesv13.1
6PLUC2	Loripes_orbiculatus_Piran_SYM_6PLUC2				MARSYMB@DOME	Marta Sudo	Mollusca	Bivalvia	Lucinidae	Lucininae	Loripes	orbiculatus	Poli, 1795	Bernardin Plaža, Piran, Slovenia	seagrass biome	subtidal	muddy sand	2-3m	45.5158	13.5765	17.08.2020	Loripes_orbiculatus_Piran_SYM_6PLUC2	RNAlater	NovaSeq	NEBNext® Ultra™ II FS DNA Library Prep Kit for Illumina	150bp PE	spadesv13.1
6PLUC3	Loripes_orbiculatus_Piran_SYM_6PLUC3				MARSYMB@DOME	Marta Sudo	Mollusca	Bivalvia	Lucinidae	Lucininae	Loripes	orbiculatus	Poli, 1795	Bernardin Plaža, Piran, Slovenia	seagrass biome	subtidal	muddy sand	2-3m	45.5158	13.5765	17.08.2020	Loripes_orbiculatus_Piran_SYM_6PLUC3	RNAlater	NovaSeq	NEBNext® Ultra™ II FS DNA Library Prep Kit for Illumina	150bp PE	spadesv13.1
6PLUC4	Loripes_orbiculatus_Piran_SYM_6PLUC4				MARSYMB@DOME	Marta Sudo	Mollusca	Bivalvia	Lucinidae	Lucininae	Loripes	orbiculatus	Poli, 1795	Bernardin Plaža, Piran, Slovenia	seagrass biome	subtidal	muddy sand	2-3m	45.5158	13.5765	17.08.2020	Loripes_orbiculatus_Piran_SYM_6PLUC4	RNAlater	NovaSeq	NEBNext® Ultra™ II FS DNA Library Prep Kit for Illumina	150bp PE	spadesv13.1
6PLUC5	Loripes_orbiculatus_Piran_SYM_6PLUC5				MARSYMB@DOME	Marta Sudo	Mollusca	Bivalvia	Lucinidae	Lucininae	Loripes	orbiculatus	Poli, 1795	Bernardin Plaža, Piran, Slovenia	seagrass biome	subtidal	muddy sand	2-3m	45.5158	13.5765	17.08.2020	Loripes_orbiculatus_Piran_SYM_6PLUC5	RNAlater	NovaSeq	NEBNext® Ultra™ II FS DNA Library Prep Kit for Illumina	150bp PE	spadesv13.1
6PLUC6	Loripes_orbiculatus_Piran_SYM_6PLUC6				MARSYMB@DOME	Marta Sudo	Mollusca	Bivalvia	Lucinidae	Lucininae	Loripes	orbiculatus	Poli, 1795	Bernardin Plaža, Piran, Slovenia	seagrass biome	subtidal	muddy sand	2-3m	45.5158	13.5765	17.08.2020	Loripes_orbiculatus_Piran_SYM_6PLUC6	RNAlater	NovaSeq	NEBNext® Ultra™ II FS DNA Library Prep Kit for Illumina	150bp PE	spadesv13.1
6PLUC7	Loripes_orbiculatus_Piran_SYM_6PLUC7				MARSYMB@DOME	Marta Sudo	Mollusca	Bivalvia	Lucinidae	Lucininae	Loripes	orbiculatus	Poli, 1795	Bernardin Plaža, Piran, Slovenia	seagrass biome	subtidal	muddy sand	2-3m	45.5158	13.5765	17.08.2020	Loripes_orbiculatus_Piran_SYM_6PLUC7	RNAlater	NovaSeq	NEBNext® Ultra™ II FS DNA Library Prep Kit for Illumina	150bp PE	spadesv13.1
6PLUC8	Loripes_orbiculatus_Piran_SYM_6PLUC8				MARSYMB@DOME	Marta Sudo	Mollusca	Bivalvia	Lucinidae	Lucininae	Loripes	orbiculatus	Poli, 1795	Bernardin Plaža, Piran, Slovenia	seagrass biome	subtidal	muddy sand	2-3m	45.5158	13.5765	17.08.2020	Loripes_orbiculatus_Piran_SYM_6PLUC8	RNAlater	NovaSeq	NEBNext® Ultra™ II FS DNA Library Prep Kit for Illumina	150bp PE	spadesv13.1
6PLUC9	Loripes_orbiculatus_Piran_SYM_6PLUC9				MARSYMB@DOME	Marta Sudo	Mollusca	Bivalvia	Lucinidae	Lucininae	Loripes	orbiculatus	Poli, 1795	Bernardin Plaža, Piran, Slovenia	seagrass biome	subtidal	muddy sand	2-3m	45.5158	13.5765	17.08.2020	Loripes_orbiculatus_Piran_SYM_6PLUC9	RNAlater	NovaSeq	NEBNext® Ultra™ II FS DNA Library Prep Kit for Illumina	150bp PE	spadesv13.1
THAU1	Loripes_orbiculatus_ThauLagoon_SYM_THAU1				MARSYMB@DOME	Audrey Caro	Mollusca	Bivalvia	Lucinidae	Lucininae	Loripes	orbiculatus	Poli, 1795	Thau Lagoon, France	N/A	N/A	N/A	N/A	43.4483	3.65182	2015-12-12	Loripes_orbiculatus_ThauLagoon_SYM_THAU1	Ethanol 96%	NovaSeq	NEBNext® Ultra™ II FS DNA Library Prep Kit for Illumina	150bp PE	spadesv13.1
20ELBAFRAG	Loripinus_fragilus_ElbaItaly_SYM_20ELBAFRAG				MARSYMB@DOME	Marta Sudo	Mollusca	Bivalvia	Lucinidae	Pegophyseminae	Loripinus	fragilis	R. A. Philippi, 1836	Fetovaia, Elba island, Italy	seagrass biome	subtidal	sand	5m	42.73	10.15	13.09.2020	Loripinus_fragilus_ElbaItaly_SYM_20ELBAFRAG	RNAlater	NovaSeq	NEBNext® Ultra™ II FS DNA Library Prep Kit for Illumina	150bp PE	spadesv13.1
1PA	Loripinus_fragilus_Piran_SYM_1PA				MARSYMB@DOME	Marta Sudo	Mollusca	Bivalvia	Lucinidae	Pegophyseminae	Loripinus	fragilis	R. A. Philippi, 1836	Cafe Site, Piran, Slovenia	N/A	subtidal	sand	1-2m	45.5157	13.5703		Loripinus_fragilus_Piran_SYM_1PA	RNAlater	NovaSeq	NEBNext® Ultra™ II FS DNA Library Prep Kit for Illumina	150bp PE	spadesv13.1
4PFRAG1	Loripinus_fragilus_Piran_SYM_4PFRAG1				MARSYMB@DOME	Marta Sudo	Mollusca	Bivalvia	Lucinidae	Pegophyseminae	Loripinus	fragilis	R. A. Philippi, 1836	Cafe Site, Piran, Slovenia	N/A	subtidal	sand	1-2m	45.5157	13.5703	15.08.2020	Loripinus_fragilus_Piran_SYM_4PFRAG1	RNAlater	NovaSeq	NEBNext® Ultra™ II FS DNA Library Prep Kit for Illumina	150bp PE	spadesv13.1
6PFRAG1	Loripinus_fragilus_Piran_SYM_6PFRAG1				MARSYMB@DOME	Marta Sudo	Mollusca	Bivalvia	Lucinidae	Pegophyseminae	Loripinus	fragilis	R. A. Philippi, 1836	Bernardin Plaža, Piran, Slovenia	seagrass biome	subtidal	muddy sand	2-3m	45.5158	13.5765	17.08.2020	Loripinus_fragilus_Piran_SYM_6PFRAG1	RNAlater	NovaSeq	NEBNext® Ultra™ II FS DNA Library Prep Kit for Illumina	150bp PE	spadesv13.1
6PFRAG5	Loripinus_fragilus_Piran_SYM_6PFRAG5				MARSYMB@DOME	Marta Sudo	Mollusca	Bivalvia	Lucinidae	Pegophyseminae	Loripinus	fragilis	R. A. Philippi, 1836	Bernardin Plaža, Piran, Slovenia	seagrass biome	subtidal	muddy sand	2-3m	45.5158	13.5765	17.08.2020	Loripinus_fragilus_Piran_SYM_6PFRAG5	RNAlater	NovaSeq	NEBNext® Ultra™ II FS DNA Library Prep Kit for Illumina	150bp PE	spadesv13.1
6PFRAG7	Loripinus_fragilus_Piran_SYM_6PFRAG7				MARSYMB@DOME	Marta Sudo	Mollusca	Bivalvia	Lucinidae	Pegophyseminae	Loripinus	fragilis	R. A. Philippi, 1836	Bernardin Plaža, Piran, Slovenia	seagrass biome	subtidal	muddy sand	2-3m	45.5158	13.5765	17.08.2020	Loripinus_fragilus_Piran_SYM_6PFRAG7	RNAlater	NovaSeq	NEBNext® Ultra™ II FS DNA Library Prep Kit for Illumina	150bp PE	spadesv13.1
PURPLELP	Loripinus_fragilus_Piran_SYM_PURPLELP				MARSYMB@DOME	Benedict Yuen	Mollusca	Bivalvia	Lucinidae	Pegophyseminae	Loripinus	fragilis	R. A. Philippi, 1836	Cafe Site, Piran, Slovenia	N/A	subtidal	sand	1-2m	45.5157	13.5703	N/A	Loripinus_fragilus_Piran_SYM_PURPLELP		NovaSeq	NEBNext® Ultra™ II FS DNA Library Prep Kit for Illumina	150bp PE	spadesv13.1
DIVDIV	Lucinella_divaricata_FetoviaItaly_SYM_DIVDIV				MARSYMB@DOME	Benedict Yuen	Mollusca	Bivalvia	Lucinidae	Lucininae	Lucinella	divaricata	Linnaeus, 1758	Fetovaia, Elba island, Italy	seagrass biome	subtidal	sand	5m	42.73	10.15	2018-07-01	Lucinella_divaricata_FetoviaItaly_SYM_DIVDIV		NovaSeq	NEBNext® Ultra™ II FS DNA Library Prep Kit for Illumina	150bp PE	spadesv13.1
4PDIV1	Lucinella_divaricata_Piran_SYM_4PDIV1				MARSYMB@DOME	Marta Sudo	Mollusca	Bivalvia	Lucinidae	Lucininae	Lucinella	divaricata	Linnaeus, 1758	Cafe Site, Piran, Slovenia	N/A	subtidal	sand	1-2m	45.5157	13.5703	15.08.2020	Lucinella_divaricata_Piran_SYM_4PDIV1	RNAlater	NovaSeq	NEBNext® Ultra™ II FS DNA Library Prep Kit for Illumina	150bp PE	spadesv13.1
4PDIVS1	Lucinella_divaricata_Piran_SYM_4PDIVS1				MARSYMB@DOME	Marta Sudo	Mollusca	Bivalvia	Lucinidae	Lucininae	Lucinella	divaricata	Linnaeus, 1758	Cafe Site, Piran, Slovenia	N/A	subtidal	sand	1-2m	45.5157	13.5703	15.08.2020	Lucinella_divaricata_Piran_SYM_4PDIVS1	RNAlater	NovaSeq	NEBNext® Ultra™ II FS DNA Library Prep Kit for Illumina	150bp PE	spadesv13.1
6PDIVS	Lucinella_divaricata_Piran_SYM_6PDIVS				MARSYMB@DOME	Marta Sudo	Mollusca	Bivalvia	Lucinidae	Lucininae	Lucinella	divaricata	Linnaeus, 1758	Bernardin Plaža, Piran, Slovenia	seagrass biome	subtidal	muddy sand	2-3m	45.5158	13.5765	17.08.2020	Lucinella_divaricata_Piran_SYM_6PDIVS	RNAlater	NovaSeq	NEBNext® Ultra™ II FS DNA Library Prep Kit for Illumina	150bp PE	spadesv13.1
12EA1	Pillilucina_vietnamica_Thialand_SYM_12EA1				MARSYMB@DOME	Anchana Prathep	Mollusca	Bivalvia	Lucinidae	Lucininae	Rugalucina	vietnamica	Zorina, 1978	Laem Yong Lam, Trang provinvce, Thailand	seagrass biome	intertidal	sand	N/A	7.44267	99.332	26.08.2016	Pillilucina_vietnamica_Thialand_SYM_12EA1		NovaSeq	NEBNext® Ultra™ II FS DNA Library Prep Kit for Illumina	150bp PE	spadesv13.1
8BS1	Pillilucina_vietnamica_Thialand_SYM_8BS1				MARSYMB@DOME	Anchana Prathep	Mollusca	Bivalvia	Lucinidae	Lucininae	Rugalucina	vietnamica	Zorina, 1978	Laem Yong Lam, Trang provinvce, Thailand	N/A	intertidal	sand	N/A	7.44267	99.332	26.08.2016	Pillilucina_vietnamica_Thialand_SYM_8BS1		NovaSeq	NEBNext® Ultra™ II FS DNA Library Prep Kit for Illumina	150bp PE	spadesv13.1
CR6	Pillilucina_vietnamica_Thialand_SYM_CR6				MARSYMB@DOME	Anchana Prathep	Mollusca	Bivalvia	Lucinidae	Lucininae	Rugalucina	vietnamica	Zorina, 1978	Laem Yong Lam, Trang provinvce, Thailand	seagrass biome	intertidal	sand	N/A	7.44267	99.332	26.08.2016	Pillilucina_vietnamica_Thialand_SYM_CR6		NovaSeq	NEBNext® Ultra™ II FS DNA Library Prep Kit for Illumina	150bp PE	spadesv13.1
HO10	Pillilucina_vietnamica_Thialand_SYM_HO10				MARSYMB@DOME	Anchana Prathep	Mollusca	Bivalvia	Lucinidae	Lucininae	Rugalucina	vietnamica	Zorina, 1978	Laem Yong Lam, Trang provinvce, Thailand	seagrass biome	intertidal	sand	N/A	7.44267	99.332	26.08.2016	Pillilucina_vietnamica_Thialand_SYM_HO10		NovaSeq	NEBNext® Ultra™ II FS DNA Library Prep Kit for Illumina	150bp PE	spadesv13.1
TH1	Pillilucina_vietnamica_Thialand_SYM_TH1				MARSYMB@DOME	Anchana Prathep	Mollusca	Bivalvia	Lucinidae	Lucininae	Rugalucina	vietnamica	Zorina, 1978	Laem Yong Lam, Trang provinvce, Thailand	seagrass biome	intertidal	sand	N/A	7.44267	99.332	26.08.2016	Pillilucina_vietnamica_Thialand_SYM_TH1		NovaSeq	NEBNext® Ultra™ II FS DNA Library Prep Kit for Illumina	150bp PE	spadesv13.1
TCF1	Thyasira_cfGouldi_Canada_SYM1_TCF1				MARSYMB@DOME	Suzanne C. Dufour	Mollusca	Bivalvia	Thyasiridae	N/A	Thyasira	cf. gouldii	R. A. Philippi, 1845	Bonne Bay, Canada	N/A	subtidal	N/A	15m	49.5226	-57.8697		Thyasira_cfGouldi_Canada_SYM1_TCF1		NovaSeq	NEBNext® Ultra™ II FS DNA Library Prep Kit for Illumina	150bp PE	spadesv13.1
TCF2	Thyasira_cfGouldi_Canada_SYM1_TCF2				MARSYMB@DOME	Suzanne C. Dufour	Mollusca	Bivalvia	Thyasiridae	N/A	Thyasira	cf. gouldii	R. A. Philippi, 1845	Bonne Bay, Canada	N/A	subtidal	N/A	15m	49.5226	-57.8697		Thyasira_cfGouldi_Canada_SYM1_TCF2		NovaSeq	NEBNext® Ultra™ II FS DNA Library Prep Kit for Illumina	150bp PE	spadesv13.1
