# Supplementary material for: SoxY gene family expansion underpins adaptation to diverse hosts and environments in symbiotic sulfide oxidizers
Source: mSystems. 2024 May 15;9(6):e01135-23. doi: 10.1128/msystems.01135-23 (PMC11237559; doi:10.1128/msystems.01135-23)
Supplement: Table S2 — Statistics and GTDB classification of all MAGs used in this study. [file msystems.01135-23-s0004.xlsx]

## Sheet: Sheet1
Sample	Genbank Assembly#	BioSample	Source	Assembly level	Host Phylum	Host Family	Host Sub-family	Host Species	Symbiont Species	Phylogenetic lineage (according to figure S3)	Quality Control	Completion Percentage	Contamination	Strain heterogenity	GTDB classification
Pegophysema_philippiana_KingBay_SYM_L054			This study	Contig	Mollusca	Lucinidae	Pegophyseminae	Pegophysema philippiana	Sedimenticola3	Sedimenticola3	Fail	95.6	8.15	70	d__Bacteria;p__Proteobacteria;c__Gammaproteobacteria;o__Chromatiales;f__Sedimenticolaceae;g__GCF-002020805;s__
Loripinus_fragilus_Piran_SYM_1PA			This study	Contig	Mollusca	Lucinidae	Pegophyseminae	Loripinus fragilis	Sedimenticola_endoloripinus	Sedimenticola_endoloripinus	Fail	98.17	7.68	66.67	d__Bacteria;p__Proteobacteria;c__Gammaproteobacteria;o__Chromatiales;f__Sedimenticolaceae;g__GCF-002020805;s__
Loripinus_fragilus_Piran_SYM_6PFRAG1			This study	Contig	Mollusca	Lucinidae	Pegophyseminae	Loripinus fragilis	Sedimenticola_endoloripinus	Sedimenticola_endoloripinus	Fail	96.88	7.6	52.38	d__Bacteria;p__Proteobacteria;c__Gammaproteobacteria;o__Chromatiales;f__Sedimenticolaceae;g__GCF-002020805;s__
Thyasira_cfGouldi_Canada_SYM2_TCF2			This study	Contig	Mollusca	Thyasiridae	N/A	Thyasira cf. gouldii	Sedimenticola_Thyasira2	Thyasira cf gouldi symbionts (3)	Fail	99.4	6.65	68.57	d__Bacteria;p__Proteobacteria;c__Gammaproteobacteria;o__Chromatiales;f__Sedimenticolaceae;g__;s__
Divaricella_irplex_LizardIslandQL_SYM_divoraustram26			This study	Contig	Mollusca	Lucinidae	Lucininae	Divaricella irpex	Sedimenticola3	Sedimenticola3	Fail	84.18	6.18	81.82	d__Bacteria;p__Proteobacteria;c__Gammaproteobacteria;o__Chromatiales;f__Sedimenticolaceae;g__GCF-002020805;s__
Lucinella_divaricata_Piran_SYM_6PDIVS			This study	Contig	Mollusca	Lucinidae	Lucininae	Lucinella divaricata	Ca. T. endolucinella	Ca. T. endolucinella	Fail	91.86	5.35	80	d__Bacteria;p__Proteobacteria;c__Gammaproteobacteria;o__Chromatiales;f__Sedimenticolaceae;g__Thiodiazotropha;s__
Thyasira_cfGouldi_Canada_SYM2_TCF1			This study	Contig	Mollusca	Thyasiridae	N/A	Thyasira cf. gouldii	Sedimenticola_Thyasira2	Thyasira cf gouldi symbionts (3)	Fail	97.72	5.06	33.33	d__Bacteria;p__Proteobacteria;c__Gammaproteobacteria;o__Chromatiales;f__Sedimenticolaceae;g__;s__
Loripinus_fragilus_Piran_SYM_6PFRAG5			This study	Contig	Mollusca	Lucinidae	Pegophyseminae	Loripinus fragilis	Sedimenticola_endoloripinus	Sedimenticola_endoloripinus	Fail	89.19	4.96	42.86	d__Bacteria;p__Proteobacteria;c__Gammaproteobacteria;o__Chromatiales;f__Sedimenticolaceae;g__GCF-002020805;s__
Clathrolucina_costata_Carenero_SYMTRANSOCEAN_unknocarene035		SAMN16825238	Osvatic et al 2021	Contig	Mollusca	Lucinidae	Lucininae	Clathrolucina costata	Ca. T. taylori	Ca. T. taylori	Pass	96.41	4.93	88.89	d__Bacteria;p__Proteobacteria;c__Gammaproteobacteria;o__Chromatiales;f__Sedimenticolaceae;g__Thiodiazotropha;s__Thiodiazotropha sp003676145
Thyasira_cfGouldi_Canada_SYM1_TCF1			This study	Contig	Mollusca	Thyasiridae	N/A	Thyasira cf. gouldii	Sedimenticola_Thyasira1_1	Thyasira cf gouldi symbionts (3)	Pass	94.43	4.78	11.76	d__Bacteria;p__Proteobacteria;c__Gammaproteobacteria;o__Chromatiales;f__Sedimenticolaceae;g__;s__
sulfur-oxidizing_endosymbiont_of_Gigantopelta_aegis_GCF_016097415.1_ASM1609741v1_genomic	GCF_016097415.1	SAMN16968445	N/A	Scaffold	Mollusca	Peltospiridae	N/A	Gigantopelta aegis}	sulfur-oxidizing endosymbiont of Gigantopelta aegis	sulfur-oxidizing endosymbiont of Gigantopelta aegis	Pass	99.44	4.56	45.45	d__Bacteria;p__Proteobacteria;c__Gammaproteobacteria;o__GCF-002020875;f__GRL18;g__GRL18;s__
Euanodontia_ovum_Okinawa_SYM_L066			This study	Contig	Mollusca	Lucinidae	Pegophyseminae	Euanodontia ovum	Sedimenticola3	Sedimenticola3	Pass	99.44	4.49	33.33	d__Bacteria;p__Proteobacteria;c__Gammaproteobacteria;o__Chromatiales;f__Sedimenticolaceae;g__GCF-002020805;s__
Euanodontia_ovum_NaguraBay_SYM_L059			This study	Contig	Mollusca	Lucinidae	Pegophyseminae	Euanodontia ovum	Sedimenticola3	Sedimenticola3	Fail	84.68	4.35	60	d__Bacteria;p__Proteobacteria;c__Gammaproteobacteria;o__Chromatiales;f__Sedimenticolaceae;g__GCF-002020805;s__
Osedax_symbiont_Rs2_GCA_000416315.1_ASM41631v1_genomic	GCA_000416315.1	SAMN02470759	Goffredi, et al. 2013	Contig	Annelida	Siboglinidae	N/A	Osedax frankpressi}	Osedax_symbiont_Rs2	Osedax symbiont Rs2	Pass	93.93	4.14	0	d__Bacteria;p__Proteobacteria;c__Gammaproteobacteria;o__Pseudomonadales;f__Nitrincolaceae;g__Rs1;s__Rs1 sp000416315
Loripes_orbiculatus_montenegro_SYM_KOTO2		SAMN30613309	Osvatic et al 2021	Contig	Mollusca	Lucinidae	Lucininae	Loripes orbiculatus	Ca. T. lotti	Ca. T. lotti	Pass	92.12	4.03	36.36	d__Bacteria;p__Proteobacteria;c__Gammaproteobacteria;o__Chromatiales;f__Sedimenticolaceae;g__Thiodiazotropha;s__Thiodiazotropha endoloripes_B
Lucinisca_nassula_DuckKeyFL_SYM_L148			This study	Contig	Mollusca	Lucinidae	Lucininae	Lucinisca nassula	CTENA4	CTENA4	Fail	84.29	3.73	78.57	d__Bacteria;p__Proteobacteria;c__Gammaproteobacteria;o__Chromatiales;f__Sedimenticolaceae;g__Thiodiazotropha;s__Thiodiazotropha sp003058525
Notomyrtea_botanica_VictorHarbourSA_SYM_L085		SAMN20119444	Osvatic et al 2023	Contig	Mollusca	Lucinidae	Myrteinae	Notomyrtea botanica	Notomyrt1	Notomyrt1	Fail	85.72	3.63	38.46	d__Bacteria;p__Proteobacteria;c__Gammaproteobacteria;o__Chromatiales;f__Sedimenticolaceae;g__;s__
Ctena_imbriculata_Curacao_SYM_L114			This study	Contig	Mollusca	Lucinidae	Codakiinae	Ctena imbricatula	CTENA4	CTENA4	Fail	82.4	3.58	90.91	d__Bacteria;p__Proteobacteria;c__Gammaproteobacteria;o__Chromatiales;f__Sedimenticolaceae;g__Thiodiazotropha;s__Thiodiazotropha sp003058525
endosymbiont_of_Lamellibrachia_barhami_GCA_011947365.2_ASM1194736v2_genomic	GCA_011947365.2	SAMN14329652	N/A	Scaffold	Annelida	Siboglinidae	N/A	Lamellibrachia barhami}	QGON01 sp011947365	Pogonophora symbionts (4)	Pass	97.19	3.58	70	d__Bacteria;p__Proteobacteria;c__Gammaproteobacteria;o__Chromatiales;f__Sedimenticolaceae;g__QGON01;s__QGON01 sp011947365
Lucinoma_annulata_SouthCalifornia_SYM_L136		SAMN20119428	Osvatic et al 2023	Contig	Mollusca	Lucinidae	Codakiinae	Lucinoma annulata	Ca. T. gloverae	Ca. T. gloverae	Pass	95.27	3.57	63.64	d__Bacteria;p__Proteobacteria;c__Gammaproteobacteria;o__Chromatiales;f__Sedimenticolaceae;g__Thiodiazotropha;s__
Loripinus_fragilus_Piran_SYM_PURPLELP			This study	Contig	Mollusca	Lucinidae	Pegophyseminae	Loripinus fragilis	Sedimenticola_endoloripinus	Sedimenticola_endoloripinus	Pass	99.58	3.18	50	d__Bacteria;p__Proteobacteria;c__Gammaproteobacteria;o__Chromatiales;f__Sedimenticolaceae;g__GCF-002020805;s__
Loripes_orbiculatus_Piran_SYM_4PLUC2			This study	Contig	Mollusca	Lucinidae	Lucininae	Loripes orbiculatus	Ca. T. lotti	Ca. T. lotti	Pass	98.51	3.09	66.67	d__Bacteria;p__Proteobacteria;c__Gammaproteobacteria;o__Chromatiales;f__Sedimenticolaceae;g__Thiodiazotropha;s__Thiodiazotropha endoloripes_B
Ctena_GCA_003058545	GCA_003058545	SAMN08891714	Lim et al 2019	Contig	Mollusca	Lucinidae	Codakiinae	Ctena orbiculata	CTENA2	CTENA2	Pass	98.97	3.09	28.57	d__Bacteria;p__Proteobacteria;c__Gammaproteobacteria;o__Chromatiales;f__Sedimenticolaceae;g__Thiodiazotropha;s__Thiodiazotropha sp003094535
Clathrolucina_costata_BocasdelDrago_SYMTRANSOCEAN_clacodrago038		SAMN30613286	Osvatic et al 2021	Contig	Mollusca	Lucinidae	Lucininae	Clathrolucina costata	Ca. T. taylori	Ca. T. taylori	Pass	95.42	3.01	76.92	d__Bacteria;p__Proteobacteria;c__Gammaproteobacteria;o__Chromatiales;f__Sedimenticolaceae;g__Thiodiazotropha;s__Thiodiazotropha sp003676145
Candidatus_Kentron_sp._G__GCA_900696165.1_1743Da3b_genomic	GCA_900696165.1	SAMEA5328741	Seah et al., 2019	Scaffold	Ciliophora	Kentrophoridae	N/A	Kentrophoros	Candidatus_Kentron_sp._G_	Candidatus Kentron sp. G	Pass	94.38	3	16.67	d__Bacteria;p__Proteobacteria;c__Gammaproteobacteria;o__HK1;f__JABDQX01;g__JABDQX01;s__
Loripes_orbiculatus_Mauritania_SYMTRANSOCEAN_LLM		SAMN16825273	Osvatic et al 2021	Contig	Mollusca	Lucinidae	Lucininae	Loripes orbiculatus	Ca. T. taylori	Ca. T. taylori	Pass	94.52	2.95	100	d__Bacteria;p__Proteobacteria;c__Gammaproteobacteria;o__Chromatiales;f__Sedimenticolaceae;g__Thiodiazotropha;s__Thiodiazotropha sp003676145
Clathrolucina_costata_StMartin_SYM1_clacostmartm61COMBINEDruns		SAMN30613302	Osvatic et al 2021	Contig	Mollusca	Lucinidae	Lucininae	Clathrolucina costata	Ca. T. endolucinida	Ca. T. endolucinida	Pass	99.12	2.9	28.57	d__Bacteria;p__Proteobacteria;c__Gammaproteobacteria;o__Chromatiales;f__Sedimenticolaceae;g__Thiodiazotropha;s__Thiodiazotropha endolucinida
Lucinoma_kastoroae_BismarckSea_SYM_L002		SAMN20119435	Osvatic et al 2023	Contig	Mollusca	Lucinidae	Codakiinae	Lucinoma kastoroae	Lucinoma1	Lucinoma1		85.07	2.87	36.36	d__Bacteria;p__Proteobacteria;c__Gammaproteobacteria;o__Chromatiales;f__Sedimenticolaceae;g__Thiodiazotropha;s__
Euanodontia_ovum_Okinawa_SYM_L067			This study	Contig	Mollusca	Lucinidae	Pegophyseminae	Euanodontia ovum	Sedimenticola3	Sedimenticola3	Pass	98.88	2.81	40	d__Bacteria;p__Proteobacteria;c__Gammaproteobacteria;o__Chromatiales;f__Sedimenticolaceae;g__GCF-002020805;s__
Cavatidens_bullula_KungKrabenBay_SYM_L071			This study	Contig	Mollusca	Lucinidae	Pegophyseminae	Cavatidens bullula	Sedimenticola3	Sedimenticola3	Pass	99.44	2.81	20	d__Bacteria;p__Proteobacteria;c__Gammaproteobacteria;o__Chromatiales;f__Sedimenticolaceae;g__GCF-002020805;s__
Cryptophysema_vesicula_EastTimor_SYM_L069			This study	Contig	Mollusca	Lucinidae	Pegophyseminae	Cryptophysema vesicula	Sedimenticola3	Sedimenticola3	Pass	99.44	2.81	57.14	d__Bacteria;p__Proteobacteria;c__Gammaproteobacteria;o__Chromatiales;f__Sedimenticolaceae;g__GCF-002020805;s__
Clathrolucina_costata_STMARTIN_SYMTRANSOCEAN_clacostmartm61COMBINEDruns		SAMN30613303	Osvatic et al 2021	Contig	Mollusca	Lucinidae	Lucininae	Clathrolucina costata	Ca. T. taylori	Ca. T. taylori		85.59	2.76	30	d__Bacteria;p__Proteobacteria;c__Gammaproteobacteria;o__Chromatiales;f__Sedimenticolaceae;g__Thiodiazotropha;s__Thiodiazotropha sp003676145
Kuphus_polythalamius_GCA_002022945.1_ASM202294v1_genomic	GCA_002022945.1	SAMN06338154	N/A	Scaffold	Mollusca	Teredinidae	Kuphinae	Kuphus polythalamius}	Kuphus_polythalamius_symbiont	Kuphus polythalamius symbionts (2)	Pass	99.97	2.72	25	d__Bacteria;p__Proteobacteria;c__Gammaproteobacteria;o__Chromatiales;f__Sedimenticolaceae;g__41T-STBD-0c-01a;s__41T-STBD-0c-01a sp002009425
Loripes_orbiculatus_Piran_SYM_LLP1		SAMN30613311	Osvatic et al 2021	Contig	Mollusca	Lucinidae	Lucininae	Loripes orbiculatus	Ca. T. lotti	Ca. T. lotti	Pass	99.44	2.64	42.86	d__Bacteria;p__Proteobacteria;c__Gammaproteobacteria;o__Chromatiales;f__Sedimenticolaceae;g__Thiodiazotropha;s__Thiodiazotropha endoloripes_B
Kuphus_polythalamius_GCA_002022935.1_ASM202293v1_genomic	GCA_002022935.1	SAMN06338133	N/A	Scaffold	Mollusca	Teredinidae	Kuphinae	Kuphus polythalamius}	Kuphus_polythalamius_symbiont	Kuphus polythalamius symbionts (2)	Pass	98.28	2.62	30	d__Bacteria;p__Proteobacteria;c__Gammaproteobacteria;o__Chromatiales;f__Sedimenticolaceae;g__41T-STBD-0c-01a;s__41T-STBD-0c-01a sp002009425
Ctena_decussata_EmbeizIslandsFR_SYM_L117			This study	Contig	Mollusca	Lucinidae	Codakiinae	Ctena decussata	CTENA3	CTENA3	Pass	95.19	2.59	44.44	d__Bacteria;p__Proteobacteria;c__Gammaproteobacteria;o__Chromatiales;f__Sedimenticolaceae;g__Thiodiazotropha;s__Thiodiazotropha sp003094555
Ctena_GCA_003094475	GCA_003094475	SAMN06472904	Lim et al 2019	Contig	Mollusca	Lucinidae	Codakiinae	Ctena orbiculata	CTENA2	CTENA2	Pass	93.13	2.53	0	d__Bacteria;p__Proteobacteria;c__Gammaproteobacteria;o__Chromatiales;f__Sedimenticolaceae;g__Thiodiazotropha;s__Thiodiazotropha sp003094535
Bathymodiolus_platifrons_methanotrophic_gill_symbiont_GCA_002189065.1_ASM218906v1_genomic	GCA_002189065.1	SAMD00067362	Takishita, et al. 2017	Contig	Mollusca	Mytilidae	N/A	Gigantidas platifrons	Methyloprofundus sp002189065	MOX symbionts (4)	Pass	98.88	2.53	33.33	d__Bacteria;p__Proteobacteria;c__Gammaproteobacteria;o__Methylococcales;f__Methylomonadaceae;g__Methyloprofundus;s__Methyloprofundus sp002189065
Rugalucina_angela_UAE_SYM_L050			This study	Contig	Mollusca	Lucinidae	Lucininae	Rugalucina angela	CTENA5	CTENA5	Pass	99.44	2.53	66.67	d__Bacteria;p__Proteobacteria;c__Gammaproteobacteria;o__Chromatiales;f__Sedimenticolaceae;g__Thiodiazotropha;s__
Rugalucina_munda_TinBayQL_SYMTRANSOCEAN_L046		SAMN16825285	Osvatic et al 2021	Contig	Mollusca	Lucinidae	Lucininae	Rugalucina munda	Ca. T. RUG	Ca. T. RUG	Pass	99.44	2.53	66.67	d__Bacteria;p__Proteobacteria;c__Gammaproteobacteria;o__Chromatiales;f__Sedimenticolaceae;g__Thiodiazotropha;s__
Callucina_winkworthi_Mauritius_SYMTRANSOCEAN_L082		SAMN16825224	Osvatic et al 2021	Contig	Mollusca	Lucinidae	Leucosphaerinae	Callucina winckworthi	Ca. T. taylori	Ca. T. taylori	Pass	96.31	2.43	88.89	d__Bacteria;p__Proteobacteria;c__Gammaproteobacteria;o__Chromatiales;f__Sedimenticolaceae;g__Thiodiazotropha;s__Thiodiazotropha sp003676145
Pegophysema_philippiana_unknown_SYM_L031			This study	Contig	Mollusca	Lucinidae	Pegophyseminae	Pegophysema philippiana	Sedimenticola3	Sedimenticola3	Pass	98.37	2.43	40	d__Bacteria;p__Proteobacteria;c__Gammaproteobacteria;o__Chromatiales;f__Sedimenticolaceae;g__GCF-002020805;s__
Clathrolucina_costata_Carenero_SYM_unknocarene035		SAMN16825237	Osvatic et al 2021	Contig	Mollusca	Lucinidae	Lucininae	Clathrolucina costata	Ca. T. endolucinida	Ca. T. endolucinida	Pass	98.75	2.43	60	d__Bacteria;p__Proteobacteria;c__Gammaproteobacteria;o__Chromatiales;f__Sedimenticolaceae;g__Thiodiazotropha;s__Thiodiazotropha endolucinida
Lucinoma_borealis_Sweden_SYM_SM001		SAMN20119432	Osvatic et al 2023	Contig	Mollusca	Lucinidae	Codakiinae	Lucinoma borealis	Ca. T. gloverae	Ca. T. gloverae	Pass	96.21	2.42	50	d__Bacteria;p__Proteobacteria;c__Gammaproteobacteria;o__Chromatiales;f__Sedimenticolaceae;g__Thiodiazotropha;s__
Ctena_GCA_003094535	GCA_003094535	SAMN06473050	Lim et al 2019	Contig	Mollusca	Lucinidae	Codakiinae	Ctena orbiculata	CTENA2	CTENA2	Pass	98.6	2.37	30	d__Bacteria;p__Proteobacteria;c__Gammaproteobacteria;o__Chromatiales;f__Sedimenticolaceae;g__Thiodiazotropha;s__Thiodiazotropha sp003094535
Ctena_spUNKNOWN_Mauritius_SYM2_L123			This study	Contig	Mollusca	Lucinidae	Codakiinae	Ctena cf. bella	CTENA6	CTENA6	Pass	92.79	2.25	25	d__Bacteria;p__Proteobacteria;c__Gammaproteobacteria;o__Chromatiales;f__Sedimenticolaceae;g__Thiodiazotropha;s__
Loripes_orbiculatus_FetoviaItaly_SYM1_ELBAC10		SAMN16825266	Osvatic et al 2021	Contig	Mollusca	Lucinidae	Lucininae	Loripes orbiculatus	Ca. T. lotti	Ca. T. lotti	Pass	97.34	2.25	20	d__Bacteria;p__Proteobacteria;c__Gammaproteobacteria;o__Chromatiales;f__Sedimenticolaceae;g__Thiodiazotropha;s__Thiodiazotropha endoloripes_B
Loripes_orbiculatus_Piran_SYM_6PLUC8			This study	Contig	Mollusca	Lucinidae	Lucininae	Loripes orbiculatus	Ca. T. lotti	Ca. T. lotti	Pass	98.51	2.25	50	d__Bacteria;p__Proteobacteria;c__Gammaproteobacteria;o__Chromatiales;f__Sedimenticolaceae;g__Thiodiazotropha;s__Thiodiazotropha endoloripes_B
Cavatidens_bullula_Seringat_SYM_L070			This study	Contig	Mollusca	Lucinidae	Pegophyseminae	Cavatidens bullula	Sedimenticola3	Sedimenticola3	Pass	99.44	2.25	25	d__Bacteria;p__Proteobacteria;c__Gammaproteobacteria;o__Chromatiales;f__Sedimenticolaceae;g__GCF-002020805;s__
Loripes_orbiculatus_Piran_SYM_4PLUCS			This study	Contig	Mollusca	Lucinidae	Lucininae	Loripes orbiculatus	Ca. T. lotti	Ca. T. lotti	Pass	99.44	2.25	20	d__Bacteria;p__Proteobacteria;c__Gammaproteobacteria;o__Chromatiales;f__Sedimenticolaceae;g__Thiodiazotropha;s__Thiodiazotropha endoloripes_B
Euanodontia_ovum_Mauritius_SYM_3502E			This study	Contig	Mollusca	Lucinidae	Pegophyseminae	Euanodontia ovum	Sedimenticola3	Sedimenticola3	Pass	99.72	2.25	0	d__Bacteria;p__Proteobacteria;c__Gammaproteobacteria;o__Chromatiales;f__Sedimenticolaceae;g__GCF-002020805;s__
methane-oxidizing_endosymbiont_of_Gigantopelta_aegis_GCA_016097405.1_ASM1609740v1_genomic	GCA_016097405.1	SAMN16968446	Zhou, et al. 2021	Scaffold	Mollusca	Peltospiridae	N/A	Gigantopelta aegis}	methane-oxidizing_endosymbiont_of_Gigantopelta_aegis	MOX symbionts (4)	Pass	99.86	2.25	80	d__Bacteria;p__Proteobacteria;c__Gammaproteobacteria;o__Methylococcales;f__Methylomonadaceae;g__Methylomarinum;s__
Loripinus_fragilus_Piran_SYM_4PFRAG1			This study	Contig	Mollusca	Lucinidae	Pegophyseminae	Loripinus fragilis	Sedimenticola_endoloripinus	Sedimenticola_endoloripinus	Pass	96.77	2.15	42.86	d__Bacteria;p__Proteobacteria;c__Gammaproteobacteria;o__Chromatiales;f__Sedimenticolaceae;g__GCF-002020805;s__
Loripes_orbiculatus_Piran_SYM_6PLUC10			This study	Contig	Mollusca	Lucinidae	Lucininae	Loripes orbiculatus	Ca. T. luna	Ca. T. luna		86.95	2.06	60	d__Bacteria;p__Proteobacteria;c__Gammaproteobacteria;o__Chromatiales;f__Sedimenticolaceae;g__Thiodiazotropha;s__
endosymbiont_of_unidentified_scaly_snail_isolate_Monju_GCA_000801295.1_ASM80129v1_genomic	GCA_000801295.1	SAMD00061055	Nakagawa, et al. 2013	Complete Genome	Mollusca	Peltospiridae	N/A	unidentified_scaly_snail	MONJU sp000801295	endosymbiont of unidentified scaly snail Monju	Pass	100	2.06	0	d__Bacteria;p__Proteobacteria;c__Gammaproteobacteria;o__Chromatiales;f__Sedimenticolaceae;g__MONJU;s__MONJU sp000801295
Bathyaustriella_thionpta_MacauleyCone_Sedimenticola_L181		SAMN20119405	Osvatic et al 2023	Contig	Mollusca	Lucinidae	Lucininae	Bathyaustriella thionipta	Sedimenticola	Sedimenticola4	Pass	96.07	2.01	80	d__Bacteria;p__Proteobacteria;c__Gammaproteobacteria;o__Chromatiales;f__Sedimenticolaceae;g__;s__
Bathyaustriella_thionpta_MacauleyCone_Thiohalomonadales_L179		SAMN20119406	Osvatic et al 2023	Contig	Mollusca	Lucinidae	Lucininae	Bathyaustriella thionipta	Thiohalomonadales	Thiohalo2	Pass	99.44	1.92	0	d__Bacteria;p__Proteobacteria;c__Gammaproteobacteria;o__GCF-002020875;f__GRL18;g__GRL18;s__
Bathyaustriella_thionpta_MacauleyCone_Thiohalomonadales_L180		SAMN20119407	Osvatic et al 2023	Contig	Mollusca	Lucinidae	Lucininae	Bathyaustriella thionipta	Thiohalomonadales	Thiohalo2	Pass	99.44	1.87	25	d__Bacteria;p__Proteobacteria;c__Gammaproteobacteria;o__GCF-002020875;f__GRL18;g__GRL18;s__
Semelilucina_semeliformis_PapuaNewGuinea_SYM_L001		SAMN20119446	Osvatic et al 2023	Contig	Mollusca	Lucinidae	Lucininae	Semelilucina semeliformis	Myrt1	Myrt1		76.18	1.75	40	d__Bacteria;p__Proteobacteria;c__Gammaproteobacteria;o__Chromatiales;f__Sedimenticolaceae;g__;s__
Ctena_GCA_003094555	GCA_003094555	SAMN06473049	Lim et al 2019	Contig	Mollusca	Lucinidae	Codakiinae	Ctena orbiculata	CTENA3	CTENA3	Pass	98.03	1.72	0	d__Bacteria;p__Proteobacteria;c__Gammaproteobacteria;o__Chromatiales;f__Sedimenticolaceae;g__Thiodiazotropha;s__Thiodiazotropha sp003094555
Clathrolucina_costata_Cristobal_SYM_clacocristo008		SAMN30613290	Osvatic et al 2021	Contig	Mollusca	Lucinidae	Lucininae	Clathrolucina costata	Ca. T. endolucinida	Ca. T. endolucinida	Pass	99.12	1.72	73.91	d__Bacteria;p__Proteobacteria;c__Gammaproteobacteria;o__Chromatiales;f__Sedimenticolaceae;g__Thiodiazotropha;s__Thiodiazotropha endolucinida
Myrtea_sp_madagascar_SYM_L025		SAMN20119442	Osvatic et al 2023	Contig	Mollusca	Lucinidae	Myrteinae	Myrtea sp	Myrt1	Myrt1	Pass	90.82	1.69	0	d__Bacteria;p__Proteobacteria;c__Gammaproteobacteria;o__Chromatiales;f__Sedimenticolaceae;g__;s__
Clathrolucina_costata_PuntaPuebla_SYMTRANSOCEAN_clacopuebla005		SAMN30613301	Osvatic et al 2021	Contig	Mollusca	Lucinidae	Lucininae	Clathrolucina costata	Ca. T. taylori	Ca. T. taylori	Pass	90.9	1.69	66.67	d__Bacteria;p__Proteobacteria;c__Gammaproteobacteria;o__Chromatiales;f__Sedimenticolaceae;g__Thiodiazotropha;s__Thiodiazotropha sp003676145
Euanodontia_ovum_Singapore_SYM_OVUMBEN			This study	Contig	Mollusca	Lucinidae	Pegophyseminae	Euanodontia ovum	Sedimenticola3	Sedimenticola3	Pass	95.51	1.69	0	d__Bacteria;p__Proteobacteria;c__Gammaproteobacteria;o__Chromatiales;f__Sedimenticolaceae;g__GCF-002020805;s__
Ctena_spUNKNOWN_Mauritius_SYM1_L123			This study	Contig	Mollusca	Lucinidae	Codakiinae	Ctena cf. bella	CTENA7	CTENA7	Pass	96.38	1.69	33.33	d__Bacteria;p__Proteobacteria;c__Gammaproteobacteria;o__Chromatiales;f__Sedimenticolaceae;g__Thiodiazotropha;s__
Myrtea_spinifera_Sweden_SYM_3502F		SAMN20119443	Osvatic et al 2023	Contig	Mollusca	Lucinidae	Myrteinae	Myrtea spinifera	Myrt1	Myrt1	Pass	97.43	1.69	0	d__Bacteria;p__Proteobacteria;c__Gammaproteobacteria;o__Chromatiales;f__Sedimenticolaceae;g__;s__
Cycloclasticus_sp._symbiont_of_Poecilosclerida_sp._N_GCA_002101205.1_ASM210120v1_genomic	GCA_002101205.1	SAMN04858325	Rubin-Blum, et al. 2017	Scaffold	Porifera			Poecilosclerida sp.	Cycloclasticus_sp._symbiont_of_Poecilosclerida_sp._N	Cycloclasticus symbionts (3)	Pass	98.31	1.69	0	d__Bacteria;p__Proteobacteria;c__Gammaproteobacteria;o__Methylococcales;f__Cycloclasticaceae;g__Cycloclasticus;s__Cycloclasticus sp002101205
Olavius_algarvensis_Gamma_1_endosymbiont__GCA_905176695.1_G1_OalgB6SA_genomic	GCA_905176695.1	SAMEA7757631	Sato, et al. 2022	Contig	Annelida	Naididae	Phallodrilinae	Olavius algarvensis	Olavius_algarvensis_Gamma_1_endosymbiont_	Olavius algarvensis Gamma 1 endosymbiont	Pass	98.31	1.69	33.33	d__Bacteria;p__Proteobacteria;c__Gammaproteobacteria;o__Chromatiales;f__Chromatiaceae;g__;s__
Cycloclasticus_sp._symbiont_of_Poecilosclerida_sp._M_GCA_002101225.1_ASM210122v1_genomic	GCA_002101225.1	SAMN04858326	Rubin-Blum, et al. 2017	Scaffold	Porifera			Poecilosclerida sp.	Cycloclasticus_sp._symbiont_of_Poecilosclerida_sp._M	Cycloclasticus symbionts (3)	Pass	98.6	1.69	0	d__Bacteria;p__Proteobacteria;c__Gammaproteobacteria;o__Methylococcales;f__Cycloclasticaceae;g__Cycloclasticus;s__Cycloclasticus sp002101225
Clathrolucina_costata_Bastimentos_SYM_clacobastim108		SAMN30613279	Osvatic et al 2021	Contig	Mollusca	Lucinidae	Lucininae	Clathrolucina costata	Ca. T. endolucinida	Ca. T. endolucinida	Pass	98.75	1.69	33.33	d__Bacteria;p__Proteobacteria;c__Gammaproteobacteria;o__Chromatiales;f__Sedimenticolaceae;g__Thiodiazotropha;s__Thiodiazotropha endolucinida
Afrophysema_eutornus_Mozambique_SYM_L015			This study	Contig	Mollusca	Lucinidae	Pegophyseminae	Afrophysema eutornus	Sedimenticola3	Sedimenticola3	Pass	98.88	1.69	0	d__Bacteria;p__Proteobacteria;c__Gammaproteobacteria;o__Chromatiales;f__Sedimenticolaceae;g__GCF-002020805;s__
Cavatidens_omissa_MyoraSprings_SYM_L076			This study	Contig	Mollusca	Lucinidae	Pegophyseminae	Cavatidens omissa	Sedimenticola3	Sedimenticola3	Pass	98.88	1.69	0	d__Bacteria;p__Proteobacteria;c__Gammaproteobacteria;o__Chromatiales;f__Sedimenticolaceae;g__GCF-002020805;s__
Monitilora_ramsayi_MoretonBayQL_SYM_L095		SAMN20119441	Osvatic et al 2023	Contig	Mollusca	Lucinidae	Monitilorinae	Monitilora ramsayi	Monit2	Monit2	Pass	99.16	1.69	0	d__Bacteria;p__Proteobacteria;c__Gammaproteobacteria;o__Chromatiales;f__Sedimenticolaceae;g__;s__
Loripes_orbiculatus_ThauLagoon_SYM_THAU1			This study	Contig	Mollusca	Lucinidae	Lucininae	Loripes orbiculatus	Ca. T. lotti	Ca. T. lotti	Pass	99.44	1.69	66.67	d__Bacteria;p__Proteobacteria;c__Gammaproteobacteria;o__Chromatiales;f__Sedimenticolaceae;g__Thiodiazotropha;s__Thiodiazotropha endoloripes_B
Cycloclasticus_sp._symbiont_of_Bathymodiolus_heckerae_GCA_002101235.1_ASM210123v1_genomic	GCA_002101235.1	SAMN04858324	Rubin-Blum, et al. 2017	Contig	Mollusca	Mytilidae	Bathymodiolinae	Bathymodiolus heckerae}	Cycloclasticus_sp._symbiont_of_Bathymodiolus_heckerae	Cycloclasticus symbionts (3)	Pass	100	1.69	0	d__Bacteria;p__Proteobacteria;c__Gammaproteobacteria;o__Methylococcales;f__Cycloclasticaceae;g__Cycloclasticus;s__Cycloclasticus sp002101235
Kuphus_polythalamius_GCA_002009425.1_ASM200942v1_genomic	GCA_002009425.1	SAMN06351224	N/A	Complete Genome	Mollusca	Teredinidae	Kuphinae	Kuphus polythalamius}	Kuphus_polythalamius_symbiont	Kuphus polythalamius symbionts (2)	Pass	100	1.59	0	d__Bacteria;p__Proteobacteria;c__Gammaproteobacteria;o__Chromatiales;f__Sedimenticolaceae;g__41T-STBD-0c-01a;s__41T-STBD-0c-01a sp002009425
Indoaustriella_dalli_Thailand_SYM_L196			This study	Contig	Mollusca	Lucinidae	Lucininae	Indoaustriella dalli	INDO1	INDO1	Pass	98.53	1.58	0	d__Bacteria;p__Proteobacteria;c__Gammaproteobacteria;o__Chromatiales;f__Sedimenticolaceae;g__Thiodiazotropha;s__
Sedimenticola_endophacoides_GCA_002084045	GCA_002084045	SAMN06271533	Lim et al 2019	Contig	Mollusca	Lucinidae	Lucininae	Phacoides pectinatus	Ca. Sedimenticola endophacoides	Ca. Sedimenticola endophacoides	Pass	96.35	1.5	0	d__Bacteria;p__Proteobacteria;c__Gammaproteobacteria;o__Chromatiales;f__Sedimenticolaceae;g__Sedimenticola_A;s__Sedimenticola_A endophacoides
Sedimenticola_endophacoides_GCA_002084195	GCA_002084195	SAMN06271911	Lim et al 2019	Contig	Mollusca	Lucinidae	Lucininae	Phacoides pectinatus	Ca. Sedimenticola endophacoides	Ca. Sedimenticola endophacoides	Pass	96.91	1.5	0	d__Bacteria;p__Proteobacteria;c__Gammaproteobacteria;o__Chromatiales;f__Sedimenticolaceae;g__Sedimenticola_A;s__Sedimenticola_A endophacoides
Sedimenticola_endophacoides_GCA_002084175	GCA_002084175	SAMN06271653	Lim et al 2019	Contig	Mollusca	Lucinidae	Lucininae	Phacoides pectinatus	Ca. Sedimenticola endophacoides	Ca. Sedimenticola endophacoides	Pass	97.47	1.5	0	d__Bacteria;p__Proteobacteria;c__Gammaproteobacteria;o__Chromatiales;f__Sedimenticolaceae;g__Sedimenticola_A;s__Sedimenticola_A endophacoides
Loripinus_fragilus_Piran_SYM_6PFRAG7			This study	Contig	Mollusca	Lucinidae	Pegophyseminae	Loripinus fragilis	Sedimenticola_endoloripinus	Sedimenticola_endoloripinus	Pass	98.6	1.5	0	d__Bacteria;p__Proteobacteria;c__Gammaproteobacteria;o__Chromatiales;f__Sedimenticolaceae;g__GCF-002020805;s__
Loripinus_fragilus_ElbaItaly_SYM_20ELBAFRAG			This study	Contig	Mollusca	Lucinidae	Pegophyseminae	Loripinus fragilis	Sedimenticola_endoloripinus	Sedimenticola_endoloripinus	Pass	99.72	1.5	0	d__Bacteria;p__Proteobacteria;c__Gammaproteobacteria;o__Chromatiales;f__Sedimenticolaceae;g__GCF-002020805;s__
Sedimenticola_endophacoides_GCA_003062205	GCA_003062205	SAMN08363457	Lim et al 2019	Contig	Mollusca	Lucinidae	Lucininae	Phacoides pectinatus	Ca. Sedimenticola endophacoides	Ca. Sedimenticola endophacoides	Pass	99.72	1.5	0	d__Bacteria;p__Proteobacteria;c__Gammaproteobacteria;o__Chromatiales;f__Sedimenticolaceae;g__Sedimenticola_A;s__Sedimenticola_A endophacoides
Sedimenticola_endophacoides_GCA_003062215	GCA_003062215	SAMN08363456	Lim et al 2019	Contig	Mollusca	Lucinidae	Lucininae	Phacoides pectinatus	Ca. Sedimenticola endophacoides	Ca. Sedimenticola endophacoides	Pass	99.72	1.5	0	d__Bacteria;p__Proteobacteria;c__Gammaproteobacteria;o__Chromatiales;f__Sedimenticolaceae;g__Sedimenticola_A;s__Sedimenticola_A endophacoides
Sedimenticola_endophacoides_GCA_003062345	GCA_003062345	SAMN08363458	Lim et al 2019	Contig	Mollusca	Lucinidae	Lucininae	Phacoides pectinatus	Ca. Sedimenticola endophacoides	Ca. Sedimenticola endophacoides	Pass	99.72	1.5	0	d__Bacteria;p__Proteobacteria;c__Gammaproteobacteria;o__Chromatiales;f__Sedimenticolaceae;g__Sedimenticola_A;s__Sedimenticola_A endophacoides
endosymbiont_of_Escarpia_spicata_GCA_003349915.1_ASM334991v1_genomic	GCA_003349915.1	SAMN09006833	Li, et al. 2018	Scaffold	Annelida	Siboglinidae	N/A	Escarpia spicata}	QGON01 sp003349915	Pogonophora symbionts (4)	Pass	98.6	1.42	0	d__Bacteria;p__Proteobacteria;c__Gammaproteobacteria;o__Chromatiales;f__Sedimenticolaceae;g__QGON01;s__QGON01 sp003349915
Clathrolucina_costata_Bastimentos_SYMTRANSOCEAN_clacobastim108		SAMN30613282	Osvatic et al 2021	Contig	Mollusca	Lucinidae	Lucininae	Clathrolucina costata	Ca. T. taylori	Ca. T. taylori	Pass	97.16	1.34	75	d__Bacteria;p__Proteobacteria;c__Gammaproteobacteria;o__Chromatiales;f__Sedimenticolaceae;g__Thiodiazotropha;s__Thiodiazotropha sp003676145
Bugula_neritina_bacterial_symbiont_GCA_001723645.1_AB1_endobugula_genomic	GCA_001723645.1	SAMN03766367	Miller et al 2016	Scaffold	Bryozoa	Bugulidae	N/A	Bugula neritina	Bugula_neritina_bacterial_symbiont	Endobugula sertula	Pass	99.44	1.34	0	d__Bacteria;p__Proteobacteria;c__Gammaproteobacteria;o__Pseudomonadales;f__Cellvibrionaceae;g__Endobugula;s__Endobugula sertula
Clathrolucina_costata_Bastimentos_SYM_clacobastim111COMBINEDruns		SAMN30613281	Osvatic et al 2021	Contig	Mollusca	Lucinidae	Lucininae	Clathrolucina costata	Ca. T. endolucinida	Ca. T. endolucinida	Pass	99.12	1.31	33.33	d__Bacteria;p__Proteobacteria;c__Gammaproteobacteria;o__Chromatiales;f__Sedimenticolaceae;g__Thiodiazotropha;s__Thiodiazotropha endolucinida
Clathrolucina_costata_BocasdelDrago_SYM_clacodrago038		SAMN30613285	Osvatic et al 2021	Contig	Mollusca	Lucinidae	Lucininae	Clathrolucina costata	Ca. T. endolucinida	Ca. T. endolucinida	Pass	99.12	1.31	0	d__Bacteria;p__Proteobacteria;c__Gammaproteobacteria;o__Chromatiales;f__Sedimenticolaceae;g__Thiodiazotropha;s__Thiodiazotropha endolucinida
Bathyaustriella_thionpta_MacauleyCone_Thiohalomonadales_L181		SAMN20119408	Osvatic et al 2023	Contig	Mollusca	Lucinidae	Lucininae	Bathyaustriella thionipta	Thiohalomonadales	Thiohalo2	Pass	99.44	1.31	0	d__Bacteria;p__Proteobacteria;c__Gammaproteobacteria;o__GCF-002020875;f__GRL18;g__GRL18;s__
Bathyaustriella_thionpta_MacauleyCone_Thiohalomonadales_L182		SAMN20119409	Osvatic et al 2023	Contig	Mollusca	Lucinidae	Lucininae	Bathyaustriella thionipta	Thiohalomonadales	Thiohalo2	Pass	99.44	1.31	0	d__Bacteria;p__Proteobacteria;c__Gammaproteobacteria;o__GCF-002020875;f__GRL18;g__GRL18;s__
Bathyaustriella_thionpta_MacauleyCone_Thiohalomonadales_L183		SAMN20119410	Osvatic et al 2023	Contig	Mollusca	Lucinidae	Lucininae	Bathyaustriella thionipta	Thiohalomonadales	Thiohalo2	Pass	99.44	1.31	0	d__Bacteria;p__Proteobacteria;c__Gammaproteobacteria;o__GCF-002020875;f__GRL18;g__GRL18;s__
Monitilora_ramsayi_MoretonBayQL_SYM_L094		SAMN20119440	Osvatic et al 2023	Contig	Mollusca	Lucinidae	Monitilorinae	Monitilora ramsayi	Monit1	Monit1	Pass	99.12	1.24	0	d__Bacteria;p__Proteobacteria;c__Gammaproteobacteria;o__Chromatiales;f__Sedimenticolaceae;g__;s__
bacterium_endosymbiont_of_Escarpia_laminata_GCA_003660225.1_ASM366022v1_genomic	GCA_003660225.1	SAMN09209489	Rubin-Blum et al 2019	Contig	Annelida	Siboglinidae	N/A	Escarpia laminata	QGON01 sp003660235	Pogonophora symbionts (4)	Pass	99.16	1.24	0	d__Bacteria;p__Proteobacteria;c__Gammaproteobacteria;o__Chromatiales;f__Sedimenticolaceae;g__QGON01;s__QGON01 sp003660235
Lucinella_divaricata_Piran_SYM_4PDIVS1			This study	Contig	Mollusca	Lucinidae	Lucininae	Lucinella divaricata	Ca. T. endolucinella	Ca. T. endolucinella	Pass	99.02	1.22	75	d__Bacteria;p__Proteobacteria;c__Gammaproteobacteria;o__Chromatiales;f__Sedimenticolaceae;g__Thiodiazotropha;s__
Ctena_GCA_003094575	GCA_003094575	SAMN06473048	Lim et al 2019	Contig	Mollusca	Lucinidae	Codakiinae	Ctena orbiculata	CTENA3	CTENA3		84.75	1.15	0	d__Bacteria;p__Proteobacteria;c__Gammaproteobacteria;o__Chromatiales;f__Sedimenticolaceae;g__Thiodiazotropha;s__Thiodiazotropha sp003094555
Lucinoma_aequizonata_California_SYM_LCM7		SAMN20119426	Osvatic et al 2023	Contig	Mollusca	Lucinidae	Codakiinae	Lucinoma aequizonata	Aeq1	Aeq1	Pass	93.26	1.12	0	d__Bacteria;p__Proteobacteria;c__Gammaproteobacteria;o__Chromatiales;f__Sedimenticolaceae;g__Thiodiazotropha;s__
Lucinoma_aequizonata_California_SYM_HARV1		SAMN20119421	Osvatic et al 2023	Contig	Mollusca	Lucinidae	Codakiinae	Lucinoma aequizonata	Aeq1	Aeq1	Pass	93.77	1.12	0	d__Bacteria;p__Proteobacteria;c__Gammaproteobacteria;o__Chromatiales;f__Sedimenticolaceae;g__Thiodiazotropha;s__
Lucinoma_aequizonata_California_SYM_HARV3		SAMN20119423	Osvatic et al 2023	Contig	Mollusca	Lucinidae	Codakiinae	Lucinoma aequizonata	Aeq1	Aeq1	Pass	93.77	1.12	0	d__Bacteria;p__Proteobacteria;c__Gammaproteobacteria;o__Chromatiales;f__Sedimenticolaceae;g__Thiodiazotropha;s__
Lucinoma_aequizonata_California_SYM_LCM6		SAMN20119425	Osvatic et al 2023	Contig	Mollusca	Lucinidae	Codakiinae	Lucinoma aequizonata	Aeq1	Aeq1	Pass	93.77	1.12	0	d__Bacteria;p__Proteobacteria;c__Gammaproteobacteria;o__Chromatiales;f__Sedimenticolaceae;g__Thiodiazotropha;s__
Lucinoma_aequizonata_California_SYM_HARV4		SAMN20119424	Osvatic et al 2023	Contig	Mollusca	Lucinidae	Codakiinae	Lucinoma aequizonata	Aeq1	Aeq1	Pass	93.82	1.12	0	d__Bacteria;p__Proteobacteria;c__Gammaproteobacteria;o__Chromatiales;f__Sedimenticolaceae;g__Thiodiazotropha;s__
Lucinoma_aequizonata_California_SYM_HARV2		SAMN20119422	Osvatic et al 2023	Contig	Mollusca	Lucinidae	Codakiinae	Lucinoma aequizonata	Aeq1	Aeq1	Pass	94.34	1.12	0	d__Bacteria;p__Proteobacteria;c__Gammaproteobacteria;o__Chromatiales;f__Sedimenticolaceae;g__Thiodiazotropha;s__
Lucinoma_aequizonata_California_SYM_LCM9		SAMN20119427	Osvatic et al 2023	Contig	Mollusca	Lucinidae	Codakiinae	Lucinoma aequizonata	Aeq1	Aeq1	Pass	94.34	1.12	0	d__Bacteria;p__Proteobacteria;c__Gammaproteobacteria;o__Chromatiales;f__Sedimenticolaceae;g__Thiodiazotropha;s__
Divaricella_irplex_LizardIslandQL_SYM_divoraustram25			This study	Contig	Mollusca	Lucinidae	Lucininae	Divaricella irpex	Sedimenticola3	Sedimenticola3	Pass	94.94	1.12	0	d__Bacteria;p__Proteobacteria;c__Gammaproteobacteria;o__Chromatiales;f__Sedimenticolaceae;g__GCF-002020805;s__
Thyasira_cfGouldi_Canada_SYM1_TCF2			This study	Contig	Mollusca	Thyasiridae	N/A	Thyasira cf. gouldii	Sedimenticola_Thyasira1_2	Thyasira cf gouldi symbionts (3)	Pass	95.79	1.12	0	d__Bacteria;p__Proteobacteria;c__Gammaproteobacteria;o__Chromatiales;f__Sedimenticolaceae;g__;s__
Ctena_GCA_003058485	GCA_003058485	SAMN08891713	Lim et al 2019	Contig	Mollusca	Lucinidae	Codakiinae	Ctena orbiculata	CTENA1	CTENA1	Pass	97.47	1.12	0	d__Bacteria;p__Proteobacteria;c__Gammaproteobacteria;o__Chromatiales;f__Sedimenticolaceae;g__Thiodiazotropha;s__Thiodiazotropha sp003058495
Lucinoma_capensis_Nambia_SYM_LCAP1		SAMN21561986	Osvatic et al 2023	Contig	Mollusca	Lucinidae	Codakiinae	Lucinoma capensis	Ca. T. gloverae	Ca. T. gloverae	Pass	98.31	1.12	0	d__Bacteria;p__Proteobacteria;c__Gammaproteobacteria;o__Chromatiales;f__Sedimenticolaceae;g__Thiodiazotropha;s__
alviniconcha_Y1_6666666.293769.contigs			Beinhart et al 2019	Contig	Mollusca	Paskentanidae	N/A	Alvinoconcha	Thiohalomonadales	Alvinoconca Y1 symbiont	Pass	98.88	1.12	0	d__Bacteria;p__Proteobacteria;c__Gammaproteobacteria;o__GCF-002020875;f__GRL18;g__GRL18;s__
Loripes_orbiculatus_FetoviaItaly_SYM2_ELBAC10		SAMN16825267	Osvatic et al 2021	Contig	Mollusca	Lucinidae	Lucininae	Loripes orbiculatus	Ca. T. weberae	Ca. T. weberae	Pass	98.88	1.12	50	d__Bacteria;p__Proteobacteria;c__Gammaproteobacteria;o__Chromatiales;f__Sedimenticolaceae;g__Thiodiazotropha;s__Thiodiazotropha endoloripes
Lucinoma_capensis_Nambia_SYM_LCAP2		SAMN21561987	Osvatic et al 2023	Contig	Mollusca	Lucinidae	Codakiinae	Lucinoma capensis	Ca. T. gloverae	Ca. T. gloverae	Pass	98.88	1.12	0	d__Bacteria;p__Proteobacteria;c__Gammaproteobacteria;o__Chromatiales;f__Sedimenticolaceae;g__Thiodiazotropha;s__
Lucinoma_capensis_Nambia_SYM_LCAP3		SAMN21561988	Osvatic et al 2023	Contig	Mollusca	Lucinidae	Codakiinae	Lucinoma capensis	Ca. T. gloverae	Ca. T. gloverae	Pass	98.88	1.12	0	d__Bacteria;p__Proteobacteria;c__Gammaproteobacteria;o__Chromatiales;f__Sedimenticolaceae;g__Thiodiazotropha;s__
Loripes_orbiculatus_Piran_SYM_LPN		SAMN30613312	Osvatic et al 2021	Contig	Mollusca	Lucinidae	Lucininae	Loripes orbiculatus	Ca. T. lotti	Ca. T. lotti	Pass	99.08	1.12	50	d__Bacteria;p__Proteobacteria;c__Gammaproteobacteria;o__Chromatiales;f__Sedimenticolaceae;g__Thiodiazotropha;s__Thiodiazotropha endoloripes_B
Gloverina_cfVestifex_BismarckSea_SYM_L005R		SAMN20119419	Osvatic et al 2023	Contig	Mollusca	Lucinidae	Myrteinae	Gloverina cf Vestifex	Glov1	Glov1	Pass	99.11	1.12	0	d__Bacteria;p__Proteobacteria;c__Gammaproteobacteria;o__Chromatiales;f__Sedimenticolaceae;g__;s__
Clathrolucina_costata_PuntaPuebla_SYM_clacopuebla005		SAMN30613300	Osvatic et al 2021	Contig	Mollusca	Lucinidae	Lucininae	Clathrolucina costata	Ca. T. endolucinida	Ca. T. endolucinida	Pass	99.12	1.12	0	d__Bacteria;p__Proteobacteria;c__Gammaproteobacteria;o__Chromatiales;f__Sedimenticolaceae;g__Thiodiazotropha;s__Thiodiazotropha endolucinida
Clathrolucina_costata_STRI_SYM_clacostrist064		SAMN30613305	Osvatic et al 2021	Contig	Mollusca	Lucinidae	Lucininae	Clathrolucina costata	Ca. T. endolucinida	Ca. T. endolucinida	Pass	99.12	1.12	0	d__Bacteria;p__Proteobacteria;c__Gammaproteobacteria;o__Chromatiales;f__Sedimenticolaceae;g__Thiodiazotropha;s__Thiodiazotropha endolucinida
Allochromatium_vinosum_GCA_000025485	GCA_000025485	SAMN02598487	Weissberger et al 2011	complete genome	N/A	N/A	N/A	N/A	Allochromatium vinosum DSM 180	Allochromatium vinosum	Pass	99.16	1.12	0	d__Bacteria;p__Proteobacteria;c__Gammaproteobacteria;o__Chromatiales;f__Chromatiaceae;g__Allochromatium;s__Allochromatium vinosum
Clathrolucina_costata_STRI_SYM_clacostrist055		SAMN30613304	Osvatic et al 2021	Contig	Mollusca	Lucinidae	Lucininae	Clathrolucina costata	Ca. T. endolucinida	Ca. T. endolucinida	Pass	99.16	1.12	0	d__Bacteria;p__Proteobacteria;c__Gammaproteobacteria;o__Chromatiales;f__Sedimenticolaceae;g__Thiodiazotropha;s__Thiodiazotropha endolucinida
Gloverina_cfVestifex_BismarckSea_SYM_L005			This study	Contig	Mollusca	Lucinidae	Myrteinae	Gloverina cf Vestifex	Glov1	Glov1	Pass	99.16	1.12	0	d__Bacteria;p__Proteobacteria;c__Gammaproteobacteria;o__Chromatiales;f__Sedimenticolaceae;g__;s__
Loripes_orbiculatus_RapitaSpain_SYM_LRAP3		SAMN30613315	Osvatic et al 2021	Contig	Mollusca	Lucinidae	Lucininae	Loripes orbiculatus	Ca. T. lotti	Ca. T. lotti	Pass	99.36	1.12	50	d__Bacteria;p__Proteobacteria;c__Gammaproteobacteria;o__Chromatiales;f__Sedimenticolaceae;g__Thiodiazotropha;s__Thiodiazotropha endoloripes_B
Thiodiazotropha_endoloripes_GCA_001709035	GCA_001709035	SAMN04574145	Petersen et al 2016	Scaffold	Mollusca	Lucinidae	Lucininae	Loripes orbiculatus	Ca. T. lotti	Ca. T. lotti	Pass	99.36	1.12	50	d__Bacteria;p__Proteobacteria;c__Gammaproteobacteria;o__Chromatiales;f__Sedimenticolaceae;g__Thiodiazotropha;s__Thiodiazotropha endoloripes_B
Loripes_orbiculatus_montenegro_SYM_KOTO1		SAMN30613308	Osvatic et al 2021	Contig	Mollusca	Lucinidae	Lucininae	Loripes orbiculatus	Ca. T. lotti	Ca. T. lotti	Pass	99.4	1.12	50	d__Bacteria;p__Proteobacteria;c__Gammaproteobacteria;o__Chromatiales;f__Sedimenticolaceae;g__Thiodiazotropha;s__Thiodiazotropha endoloripes_B
Loripes_orbiculatus_RapitaSpain_SYM_LRAP1		SAMN30613313	Osvatic et al 2021	Contig	Mollusca	Lucinidae	Lucininae	Loripes orbiculatus	Ca. T. lotti	Ca. T. lotti	Pass	99.4	1.12	50	d__Bacteria;p__Proteobacteria;c__Gammaproteobacteria;o__Chromatiales;f__Sedimenticolaceae;g__Thiodiazotropha;s__Thiodiazotropha endoloripes_B
Loripes_orbiculatus_RapitaSpain_SYM_LRAP2		SAMN30613314	Osvatic et al 2021	Contig	Mollusca	Lucinidae	Lucininae	Loripes orbiculatus	Ca. T. lotti	Ca. T. lotti	Pass	99.4	1.12	50	d__Bacteria;p__Proteobacteria;c__Gammaproteobacteria;o__Chromatiales;f__Sedimenticolaceae;g__Thiodiazotropha;s__Thiodiazotropha endoloripes_B
Loripes_orbiculatus_Tunisia_SYM_L173		SAMN30613316	Osvatic et al 2021	Contig	Mollusca	Lucinidae	Lucininae	Loripes orbiculatus	Ca. T. weberae	Ca. T. weberae	Pass	99.44	1.12	50	d__Bacteria;p__Proteobacteria;c__Gammaproteobacteria;o__Chromatiales;f__Sedimenticolaceae;g__Thiodiazotropha;s__Thiodiazotropha endoloripes
Lucina_adansoni_CapeVerdeIslands_SYM_L144			This study	Contig	Mollusca	Lucinidae	Lucininae	Lucina adansoni	Ca. T. endolucinida	Ca. T. endolucinida	Pass	99.68	1.12	50	d__Bacteria;p__Proteobacteria;c__Gammaproteobacteria;o__Chromatiales;f__Sedimenticolaceae;g__Thiodiazotropha;s__Thiodiazotropha endolucinida
Pillucina_pacifica_LizardislandQL_SYMTRANSOCEAN_L205		SAMN16825284	Osvatic et al 2021	Contig	Mollusca	Lucinidae	Lucininae	Pillucina pacifica	Ca. T. taylori	Ca. T. taylori	Pass	99.68	1.12	50	d__Bacteria;p__Proteobacteria;c__Gammaproteobacteria;o__Chromatiales;f__Sedimenticolaceae;g__Thiodiazotropha;s__Thiodiazotropha sp003676145
Lucinisca_muricata_BocasdelToro_SYM_L147			This study	Contig	Mollusca	Lucinidae	Lucininae	Lucinisca muricata	CTENA4	CTENA1	Pass	99.72	1.12	0	d__Bacteria;p__Proteobacteria;c__Gammaproteobacteria;o__Chromatiales;f__Sedimenticolaceae;g__Thiodiazotropha;s__Thiodiazotropha sp003058495
Lucinoma_borealis_DevonUK_SYM_L142		SAMN20119430	Osvatic et al 2023	Contig	Mollusca	Lucinidae	Codakiinae	Lucinoma borealis	Ca. T. gloverae	Ca. T. gloverae	Pass	99.72	1.12	50	d__Bacteria;p__Proteobacteria;c__Gammaproteobacteria;o__Chromatiales;f__Sedimenticolaceae;g__Thiodiazotropha;s__
Sedimenticola_selenatireducens_GCA_000428045	GCA_000428045	SAMN02440603	Narasingarao and Häggblom 2006)	Scaffold	N/A	N/A	N/A	N/A	Sedimenticola selenatireducens	Sedimenticola selenatireducens	Pass	99.72	1.12	0	d__Bacteria;p__Proteobacteria;c__Gammaproteobacteria;o__Chromatiales;f__Sedimenticolaceae;g__Sedimenticola;s__Sedimenticola selenatireducens
Ctena_GCA_003094495	GCA_003094495	SAMN06472902	Lim et al 2019	Contig	Mollusca	Lucinidae	Codakiinae	Ctena orbiculata	CTENA2	CTENA2	Pass	95.61	1.03	0	d__Bacteria;p__Proteobacteria;c__Gammaproteobacteria;o__Chromatiales;f__Sedimenticolaceae;g__Thiodiazotropha;s__Thiodiazotropha sp003094535
Lucinoma_mystery_SalomonSea_SYM_L038		SAMN20119439	Osvatic et al 2023	Contig	Mollusca	Lucinidae	Codakiinae	Lucinoma myriamae	Lucinoma1	Lucinoma1	Pass	96.86	0.98	42.86	d__Bacteria;p__Proteobacteria;c__Gammaproteobacteria;o__Chromatiales;f__Sedimenticolaceae;g__Thiodiazotropha;s__
Indoaustriella_plicifera_Malayasia_SYM_L198			This study	Contig	Mollusca	Lucinidae	Lucininae	Indoaustriella plicifera	INDO1	INDO1	Pass	98.03	0.96	0	d__Bacteria;p__Proteobacteria;c__Gammaproteobacteria;o__Chromatiales;f__Sedimenticolaceae;g__Thiodiazotropha;s__
endosymbiont_of_Galathealinum_brachiosum_GCA_003349885.1_ASM334988v1_genomic	GCA_003349885.1	SAMN09006835	Li, et al. 2018	Scaffold	Annelida	Siboglinidae	N/A	Galathealinum brachiosum}	SZUA-229 sp003349885	endosymbiont of Galathealinum brachiosum	Pass	99.72	0.86	0	d__Bacteria;p__Proteobacteria;c__Gammaproteobacteria;o__SZUA-229;f__SZUA-229;g__SZUA-229;s__SZUA-229 sp003349885
Loripes_clausus_Mozambique_SYMTRANSOCEAN_L193		SAMN16825264	Osvatic et al 2021	Contig	Mollusca	Lucinidae	Lucininae	Loripes clausus	Ca. T. taylori	Ca. T. taylori	Pass	97.72	0.84	50	d__Bacteria;p__Proteobacteria;c__Gammaproteobacteria;o__Chromatiales;f__Sedimenticolaceae;g__Thiodiazotropha;s__Thiodiazotropha sp003676145
Loripes_orbiculatus_KsamilAlbania_SYM_KSA1		SAMN16825268	Osvatic et al 2021	Contig	Mollusca	Lucinidae	Lucininae	Loripes orbiculatus	Ca. T. weberae	Ca. T. weberae	Pass	98.31	0.84	0	d__Bacteria;p__Proteobacteria;c__Gammaproteobacteria;o__Chromatiales;f__Sedimenticolaceae;g__Thiodiazotropha;s__Thiodiazotropha endoloripes
Rostrolucina_anterorostrata_Indonesia_SYM_L042		SAMN20119445	Osvatic et al 2023	Contig	Mollusca	Lucinidae	Myrteinae	Rostrilucina anterostrata	Lucinoma1	Lucinoma1	Pass	98.6	0.84	0	d__Bacteria;p__Proteobacteria;c__Gammaproteobacteria;o__Chromatiales;f__Sedimenticolaceae;g__Thiodiazotropha;s__
Ustalucina_ferruginea_SYM_L011		SAMN20119420	Osvatic et al 2023	Contig	Mollusca	Lucinidae	Leucosphaerinae	Ustalucina ferruginea	USTA1	USTA1	Pass	98.83	0.84	0	d__Bacteria;p__Proteobacteria;c__Gammaproteobacteria;o__Chromatiales;f__Sedimenticolaceae;g__Thiodiazotropha;s__
Austriella_corrugata_SYM_L127			This study	Contig	Mollusca	Lucinidae	Lucininae	Austriella corrugata	AUST2	AUST2	Pass	99.16	0.84	0	d__Bacteria;p__Proteobacteria;c__Gammaproteobacteria;o__Chromatiales;f__Sedimenticolaceae;g__Thiodiazotropha;s__
Ctena_bella_RyukyusJapan_SYM_L110			This study	Contig	Mollusca	Lucinidae	Codakiinae	Ctena bella	CTENA1	CTENA1	Pass	99.72	0.84	0	d__Bacteria;p__Proteobacteria;c__Gammaproteobacteria;o__Chromatiales;f__Sedimenticolaceae;g__Thiodiazotropha;s__Thiodiazotropha sp003058495
Lucinoma_borealis_Sweden_SYM_SM003		SAMN20119434	Osvatic et al 2023	Contig	Mollusca	Lucinidae	Codakiinae	Lucinoma borealis	Ca. T. gloverae	Ca. T. gloverae	Pass	99.72	0.84	50	d__Bacteria;p__Proteobacteria;c__Gammaproteobacteria;o__Chromatiales;f__Sedimenticolaceae;g__Thiodiazotropha;s__
Methylococcales_symbiont_Iophon_sp_GCA_003666325.1_ASM366632v1	GCA_003666325.1	SAMN09389144	Rubin-Blum, et al. 2019	Contig	Porifera	Acarnidae	N/A	Iophon methanophila	QPIN01 sp003666325	MOX symbionts (4)	Pass	97.19	0.8	0	d__Bacteria;p__Proteobacteria;c__Gammaproteobacteria;o__Methylococcales;f__Methylomonadaceae;g__QPIN01;s__QPIN01 sp003666325
Lucinoma_myriamae_Angola_Thiohalomonadales_L132		SAMN20119438	Osvatic et al 2023	Contig	Mollusca	Lucinidae	Codakiinae	Lucinoma myriamae	Thiohalo4	Thiohalo4	Pass	98.5	0.77	0	d__Bacteria;p__Proteobacteria;c__Gammaproteobacteria;o__GCF-002020875;f__GRL18;g__GRL18;s__
Lucinella_divaricata_Piran_SYM_4PDIV1			This study	Contig	Mollusca	Lucinidae	Lucininae	Lucinella divaricata	Ca. T. endolucinella	Ca. T. endolucinella	Pass	98.92	0.77	33.33	d__Bacteria;p__Proteobacteria;c__Gammaproteobacteria;o__Chromatiales;f__Sedimenticolaceae;g__Thiodiazotropha;s__
Isorropodon_fossajaponicum_endosymbiont_JTNG4_GCA_016592615.1_ASM1659261v1_genomic	GCA_016592615.1	SAMD00067081	N/A	Complete Genome	Mollusca	Vesicomyidae	Pliocardiinae	Isorropodon fossajaponicum	Isorropodon_fossajaponicum_endosymbiont_JTNG4	Deep sea mussel symbionts (4)	Pass	94.16	0.75	50	d__Bacteria;p__Proteobacteria;c__Gammaproteobacteria;o__PS1;f__Thioglobaceae;g__Ruthia;s__
Clathrolucina_costata_Cristobal_SYMTRANSOCEAN_clacocristo008		SAMN30613293	Osvatic et al 2021	Contig	Mollusca	Lucinidae	Lucininae	Clathrolucina costata	Ca. T. taylori	Ca. T. taylori	Pass	100	0.71	66.67	d__Bacteria;p__Proteobacteria;c__Gammaproteobacteria;o__Chromatiales;f__Sedimenticolaceae;g__Thiodiazotropha;s__Thiodiazotropha sp003676145
Lucinoma_myriamae_Angola_Thiohalomonadales_L130		SAMN20119436	Osvatic et al 2023	Contig	Mollusca	Lucinidae	Codakiinae	Lucinoma myriamae	Thiohalo4	Thiohalo4	Pass	94.57	0.67	0	d__Bacteria;p__Proteobacteria;c__Gammaproteobacteria;o__GCF-002020875;f__GRL18;g__GRL18;s__
Lucinoma_myriamae_Angola_Thiohalomonadales_L131		SAMN20119437	Osvatic et al 2023	Contig	Mollusca	Lucinidae	Codakiinae	Lucinoma myriamae	Thiohalo4	Thiohalo4	Pass	97.94	0.67	0	d__Bacteria;p__Proteobacteria;c__Gammaproteobacteria;o__GCF-002020875;f__GRL18;g__GRL18;s__
endosymbiont_of_Seepiophila_jonesi_GCA_003349935.1_ASM334993v1_genomic	GCA_003349935.1	SAMN09006832	Li, et al. 2018	Contig	Annelida	Siboglinidae	N/A	Seepiophila jonesi}	QGON01 sp003349915	Pogonophora symbionts (4)	Pass	99.16	0.67	0	d__Bacteria;p__Proteobacteria;c__Gammaproteobacteria;o__Chromatiales;f__Sedimenticolaceae;g__QGON01;s__QGON01 sp003349915
Loripes_orbiculatus_Piran_SYM_6PLUC3			This study	Contig	Mollusca	Lucinidae	Lucininae	Loripes orbiculatus	Ca. T. luna	Ca. T. luna	Pass	93.51	0.66	0	d__Bacteria;p__Proteobacteria;c__Gammaproteobacteria;o__Chromatiales;f__Sedimenticolaceae;g__Thiodiazotropha;s__
Loripes_orbiculatus_Piran_SYM_6PLUC4			This study	Contig	Mollusca	Lucinidae	Lucininae	Loripes orbiculatus	Ca. T. luna	Ca. T. luna	Pass	97.71	0.66	50	d__Bacteria;p__Proteobacteria;c__Gammaproteobacteria;o__Chromatiales;f__Sedimenticolaceae;g__Thiodiazotropha;s__
Pseudolucinisca_lacteola_EsperanceWA_SYM_L084R			This study	Contig	Mollusca	Lucinidae	Leucosphaerinae	Pseudolucinisca lacteola	Ca. T. endolucinella	Ca. T. endolucinella	Pass	99.72	0.66	0	d__Bacteria;p__Proteobacteria;c__Gammaproteobacteria;o__Chromatiales;f__Sedimenticolaceae;g__Thiodiazotropha;s__
Bathymodiolus_brooksi_thiotrophic_gill_symbiont_GCA_903642125.2_BBROOK1789B_genomic	GCA_903642125.2	SAMEA6822955	Sayavedra et al 2019	Scaffold	Mollusca	Mytilidae	N/A	Bathymodiolus brooksi	Thiodubiliella sp900128405	SOX Bathymodoilus synmbionts (4)	Pass	93.55	0.63	0	d__Bacteria;p__Proteobacteria;c__Gammaproteobacteria;o__PS1;f__Thioglobaceae;g__Thiodubiliella;s__Thiodubiliella sp900128405
Ctena_GCA_003058535	GCA_003058535	SAMN08891715	Lim et al 2019	Contig	Mollusca	Lucinidae	Codakiinae	Ctena orbiculata	CTENA4	CTENA4		86.17	0.62	0	d__Bacteria;p__Proteobacteria;c__Gammaproteobacteria;o__Chromatiales;f__Sedimenticolaceae;g__Thiodiazotropha;s__Thiodiazotropha sp003058525
GCF_000224455.1_ASM22445v1_genomic	GCF_000224455.1	SAMN02469822	Gardebrecht A, et al. 2012	Contig	Annelida	Siboglinidae	N/A	Riftia pachyptila}	Endoriftia persephone	Pogonophora symbionts (4)	Pass	93.26	0.56	0	d__Bacteria;p__Proteobacteria;c__Gammaproteobacteria;o__Chromatiales;f__Sedimenticolaceae;g__Endoriftia;s__Endoriftia persephone
Bathymodiolus_brooksi_thiotrophic_gill_symbiont2_GCA_900128405.1_BBROOKSOX_genomic	GCA_900128405.1	SAMEA4554593	Sayavedra et al 2019	Scaffold	Mollusca	Mytilidae	N/A	Bathymodiolus brooksi	Thiodubiliella sp900128405	SOX Bathymodoilus synmbionts (4)	Pass	93.27	0.56	0	d__Bacteria;p__Proteobacteria;c__Gammaproteobacteria;o__PS1;f__Thioglobaceae;g__Thiodubiliella;s__Thiodubiliella sp900128405
Bathymodiolus_septemdierum_thioautotrophic_gill_symbiont_GCA_001547755.1_ASM154775v1_genomic	GCA_001547755.1	SAMD00024725	Ikuta, et al. 2015	Complete Genome	Mollusca	Mytilidae	N/A	Bathymodiolus septemdierum	Thiodubiliella sp001547755	SOX Bathymodoilus synmbionts (4)	Pass	94.83	0.56	100	d__Bacteria;p__Proteobacteria;c__Gammaproteobacteria;o__PS1;f__Thioglobaceae;g__Thiodubiliella;s__Thiodubiliella sp001547755
Lucinoma_borealis_Sweden_SYM_3502G		SAMN20119431	Osvatic et al 2023	Contig	Mollusca	Lucinidae	Codakiinae	Lucinoma borealis	Ca. T. gloverae	Ca. T. gloverae	Pass	96.35	0.56	0	d__Bacteria;p__Proteobacteria;c__Gammaproteobacteria;o__Chromatiales;f__Sedimenticolaceae;g__Thiodiazotropha;s__
Lucina_roquesana_Bahamas_SYM_L165			This study	Contig	Mollusca	Lucinidae	Lucininae	Lucina roquesana	Ca. T. endolucinida	Ca. T. endolucinida	Pass	98.03	0.56	0	d__Bacteria;p__Proteobacteria;c__Gammaproteobacteria;o__Chromatiales;f__Sedimenticolaceae;g__Thiodiazotropha;s__Thiodiazotropha endolucinida
GCF_001443675.1_ASM144367v1_genomic	GCF_001443675.1	SAMN04209398	Perez and Juniper 2016	Scaffold	Annelida	Siboglinidae	N/A	Ridgeia piscesae}	Endoriftia persephone	Pogonophora symbionts (4)	Pass	98.25	0.56	0	d__Bacteria;p__Proteobacteria;c__Gammaproteobacteria;o__Chromatiales;f__Sedimenticolaceae;g__Endoriftia;s__Endoriftia persephone
endosymbiont_of_Tevnia_jerichonana_GCA_000224925.2_ASM22492v1_genomic	GCA_000224925.2	SAMN02469821	N/A	Contig	Annelida	Siboglinidae	N/A	Tevnia jerichonana}	Endoriftia persephone	Pogonophora symbionts (4)	Pass	98.31	0.56	0	d__Bacteria;p__Proteobacteria;c__Gammaproteobacteria;o__Chromatiales;f__Sedimenticolaceae;g__Endoriftia;s__Endoriftia persephone
GCF_000224925.1_ASM22492v1_genomic	GCF_000224925.1	SAMN02469821	Gardebrecht A, et al. 2012	Contig	Annelida	Siboglinidae	N/A	Tevnia jerichonana}	Endoriftia persephone	Pogonophora symbionts (4)	Pass	98.31	0.56	0	d__Bacteria;p__Proteobacteria;c__Gammaproteobacteria;o__Chromatiales;f__Sedimenticolaceae;g__Endoriftia;s__Endoriftia persephone
Ctena_GCA_003058495	GCA_003058495	SAMN08891717	Lim et al 2019	Contig	Mollusca	Lucinidae	Codakiinae	Ctena orbiculata	CTENA1	CTENA1	Pass	98.6	0.56	0	d__Bacteria;p__Proteobacteria;c__Gammaproteobacteria;o__Chromatiales;f__Sedimenticolaceae;g__Thiodiazotropha;s__Thiodiazotropha sp003058495
endosymbiont_of_Ridgeia_piscesae_GCA_001443665.1_ASM144366v1_genomic	GCA_001443665.1	SAMN03657162	Perez, et al. 2016	Scaffold	Annelida	Siboglinidae	N/A	Ridgeia piscesae}	Endoriftia persephone	Pogonophora symbionts (4)	Pass	98.88	0.56	0	d__Bacteria;p__Proteobacteria;c__Gammaproteobacteria;o__Chromatiales;f__Sedimenticolaceae;g__Endoriftia;s__Endoriftia persephone
GCF_001443665.1_ASM144366v1_genomic	GCF_001443665.1	SAMN03657162	Perez and Juniper 2016	Scaffold	Annelida	Siboglinidae	N/A	Ridgeia piscesae}	Endoriftia persephone	Pogonophora symbionts (4)	Pass	98.88	0.56	0	d__Bacteria;p__Proteobacteria;c__Gammaproteobacteria;o__Chromatiales;f__Sedimenticolaceae;g__Endoriftia;s__Endoriftia persephone
Loripes_orbiculatus_KsamilAlbania_SYM_KSA2		SAMN16825269	Osvatic et al 2021	Contig	Mollusca	Lucinidae	Lucininae	Loripes orbiculatus	Ca. T. weberae	Ca. T. weberae	Pass	98.88	0.56	0	d__Bacteria;p__Proteobacteria;c__Gammaproteobacteria;o__Chromatiales;f__Sedimenticolaceae;g__Thiodiazotropha;s__Thiodiazotropha endoloripes
Clathrolucina_costata_Bastimentos_SYM_clacobastim110		SAMN30613280	Osvatic et al 2021	Contig	Mollusca	Lucinidae	Lucininae	Clathrolucina costata	Ca. T. endolucinida	Ca. T. endolucinida	Pass	99.12	0.56	0	d__Bacteria;p__Proteobacteria;c__Gammaproteobacteria;o__Chromatiales;f__Sedimenticolaceae;g__Thiodiazotropha;s__Thiodiazotropha endolucinida
Clathrolucina_costata_BocasdelToro_SYM_clacobocaspm43run1		SAMN30613287	Osvatic et al 2021	Contig	Mollusca	Lucinidae	Lucininae	Clathrolucina costata	Ca. T. endolucinida	Ca. T. endolucinida	Pass	99.12	0.56	0	d__Bacteria;p__Proteobacteria;c__Gammaproteobacteria;o__Chromatiales;f__Sedimenticolaceae;g__Thiodiazotropha;s__Thiodiazotropha endolucinida
Clathrolucina_costata_Cristobal_SYM_clacocristo016		SAMN30613291	Osvatic et al 2021	Contig	Mollusca	Lucinidae	Lucininae	Clathrolucina costata	Ca. T. endolucinida	Ca. T. endolucinida	Pass	99.12	0.56	0	d__Bacteria;p__Proteobacteria;c__Gammaproteobacteria;o__Chromatiales;f__Sedimenticolaceae;g__Thiodiazotropha;s__Thiodiazotropha endolucinida
Clathrolucina_costata_Bastimentos_SYMTRANSOCEAN_clacobastim110		SAMN30613283	Osvatic et al 2021	Contig	Mollusca	Lucinidae	Lucininae	Clathrolucina costata	Ca. T. taylori	Ca. T. taylori	Pass	99.16	0.56	100	d__Bacteria;p__Proteobacteria;c__Gammaproteobacteria;o__Chromatiales;f__Sedimenticolaceae;g__Thiodiazotropha;s__Thiodiazotropha sp003676145
Clathrolucina_costata_IslaSolarte_SYM_clacosolart023		SAMN30613296	Osvatic et al 2021	Contig	Mollusca	Lucinidae	Lucininae	Clathrolucina costata	Ca. T. endolucinida	Ca. T. endolucinida	Pass	99.16	0.56	0	d__Bacteria;p__Proteobacteria;c__Gammaproteobacteria;o__Chromatiales;f__Sedimenticolaceae;g__Thiodiazotropha;s__Thiodiazotropha endolucinida
Clathrolucina_costata_IslaSolarte_SYM_clacosolart025		SAMN30613297	Osvatic et al 2021	Contig	Mollusca	Lucinidae	Lucininae	Clathrolucina costata	Ca. T. endolucinida	Ca. T. endolucinida	Pass	99.16	0.56	0	d__Bacteria;p__Proteobacteria;c__Gammaproteobacteria;o__Chromatiales;f__Sedimenticolaceae;g__Thiodiazotropha;s__Thiodiazotropha endolucinida
Anodontia_alba_STRI_SYM_2PP4		SAMN16825223	Osvatic et al 2021	Contig	Mollusca	Lucinidae	Leucosphaerinae	Anodontia alba	Ca. T. endolucinida	Ca. T. endolucinida	Pass	99.4	0.56	0	d__Bacteria;p__Proteobacteria;c__Gammaproteobacteria;o__Chromatiales;f__Sedimenticolaceae;g__Thiodiazotropha;s__Thiodiazotropha endolucinida
Loripes_orbiculatus_Dorset_SYM_L175		SAMN16825265	Osvatic et al 2021	Contig	Mollusca	Lucinidae	Lucininae	Loripes orbiculatus	Ca. T. lotti	Ca. T. lotti	Pass	99.4	0.56	0	d__Bacteria;p__Proteobacteria;c__Gammaproteobacteria;o__Chromatiales;f__Sedimenticolaceae;g__Thiodiazotropha;s__Thiodiazotropha endoloripes_B
Ctena_GCA_003058525	GCA_003058525	SAMN08891716	Lim et al 2019	Contig	Mollusca	Lucinidae	Codakiinae	Ctena orbiculata	CTENA4	CTENA4	Pass	99.44	0.56	0	d__Bacteria;p__Proteobacteria;c__Gammaproteobacteria;o__Chromatiales;f__Sedimenticolaceae;g__Thiodiazotropha;s__Thiodiazotropha sp003058525
Loripes_orbiculatus_Tunisia_SYM_L174		SAMN30613317	Osvatic et al 2021	Contig	Mollusca	Lucinidae	Lucininae	Loripes orbiculatus	Ca. T. weberae	Ca. T. weberae	Pass	99.44	0.56	0	d__Bacteria;p__Proteobacteria;c__Gammaproteobacteria;o__Chromatiales;f__Sedimenticolaceae;g__Thiodiazotropha;s__Thiodiazotropha endoloripes
Thiodiazotropha_endoloripes_GCA_001708955	GCA_001708955	SAMN04574143	Petersen et al 2016	Scaffold	Mollusca	Lucinidae	Lucininae	Loripes orbiculatus	Ca. T. weberae	Ca. T. weberae	Pass	99.44	0.56	0	d__Bacteria;p__Proteobacteria;c__Gammaproteobacteria;o__Chromatiales;f__Sedimenticolaceae;g__Thiodiazotropha;s__Thiodiazotropha endoloripes
Thiodiazotropha_endoloripes_GCA_001708965	GCA_001708965	SAMN04574141	Petersen et al 2016	Scaffold	Mollusca	Lucinidae	Lucininae	Loripes orbiculatus	Ca. T. weberae	Ca. T. weberae	Pass	99.44	0.56	0	d__Bacteria;p__Proteobacteria;c__Gammaproteobacteria;o__Chromatiales;f__Sedimenticolaceae;g__Thiodiazotropha;s__Thiodiazotropha endoloripes
Thiodiazotropha_endoloripes_GCA_001708975	GCA_001708975	SAMN04574144	Petersen et al 2016	Contig	Mollusca	Lucinidae	Lucininae	Loripes orbiculatus	Ca. T. weberae	Ca. T. weberae	Pass	99.44	0.56	0	d__Bacteria;p__Proteobacteria;c__Gammaproteobacteria;o__Chromatiales;f__Sedimenticolaceae;g__Thiodiazotropha;s__Thiodiazotropha endoloripes
Clathrolucina_costata_Cristobal_SYM_clacocristo007		SAMN30613289	Osvatic et al 2021	Contig	Mollusca	Lucinidae	Lucininae	Clathrolucina costata	Ca. T. endolucinida	Ca. T. endolucinida	Pass	99.68	0.56	0	d__Bacteria;p__Proteobacteria;c__Gammaproteobacteria;o__Chromatiales;f__Sedimenticolaceae;g__Thiodiazotropha;s__Thiodiazotropha endolucinida
Ctena_bella_StradbrokeQL_SYM_L111			This study	Contig	Mollusca	Lucinidae	Codakiinae	Ctena bella	Ca. T. endolucinida	Ca. T. endolucinida	Pass	99.68	0.56	0	d__Bacteria;p__Proteobacteria;c__Gammaproteobacteria;o__Chromatiales;f__Sedimenticolaceae;g__Thiodiazotropha;s__Thiodiazotropha endolucinida
Lucina_roguesana_Venezuela_SYM_L167			This study	Contig	Mollusca	Lucinidae	Lucininae	Lucina roquesana	Ca. T. endolucinida	Ca. T. endolucinida	Pass	99.68	0.56	0	d__Bacteria;p__Proteobacteria;c__Gammaproteobacteria;o__Chromatiales;f__Sedimenticolaceae;g__Thiodiazotropha;s__Thiodiazotropha endolucinida
Pillilucina_vietnamica_Thialand_SYM_CR6			This study	Contig	Mollusca	Lucinidae	Lucininae	Rugalucina vietnamica	CTENA5	CTENA5	Pass	99.68	0.56	0	d__Bacteria;p__Proteobacteria;c__Gammaproteobacteria;o__Chromatiales;f__Sedimenticolaceae;g__Thiodiazotropha;s__
Codakia_paytenorum_RyukyusJapan_SYM_L097			This study	Contig	Mollusca	Lucinidae	Codakiinae	Codakia paytenorum	Ca. T. endolucinida	Ca. T. endolucinida	Pass	99.72	0.56	0	d__Bacteria;p__Proteobacteria;c__Gammaproteobacteria;o__Chromatiales;f__Sedimenticolaceae;g__Thiodiazotropha;s__
Codakia_rugifera_BendalongNSW_SYM_L098		SAMN20119413	Osvatic et al 2023	Contig	Mollusca	Lucinidae	Codakiinae	Codakia rugifera	Rugifera1	Rugifera1	Pass	99.72	0.56	0	d__Bacteria;p__Proteobacteria;c__Gammaproteobacteria;o__Chromatiales;f__Sedimenticolaceae;g__Thiodiazotropha;s__
Divalinga_quadrisulcata_Jamaica_SYM_divaljamaic004		SAMN16825260	Osvatic et al 2021	Contig	Mollusca	Lucinidae	Lucininae	Divalinga quadrisulcata	Ca. T. endolucinida	Ca. T. endolucinida	Pass	99.72	0.56	0	d__Bacteria;p__Proteobacteria;c__Gammaproteobacteria;o__Chromatiales;f__Sedimenticolaceae;g__Thiodiazotropha;s__Thiodiazotropha endolucinida
Lucinoma_borealis_DevonUK_SYM_L141		SAMN20119429	Osvatic et al 2023	Contig	Mollusca	Lucinidae	Codakiinae	Lucinoma borealis	Ca. T. gloverae	Ca. T. gloverae	Pass	99.72	0.56	0	d__Bacteria;p__Proteobacteria;c__Gammaproteobacteria;o__Chromatiales;f__Sedimenticolaceae;g__Thiodiazotropha;s__
Sedimenticola_thiotaurini_GCA_001007875	GCA_001007875	SAMN03581174	Flood, Jones, and Bailey 2015	Complete Genome	N/A	N/A	N/A	N/A	Sedimenticola thiotaurini	Sedimenticola thiotaurini	Pass	99.72	0.56	0	d__Bacteria;p__Proteobacteria;c__Gammaproteobacteria;o__Chromatiales;f__Sedimenticolaceae;g__Sedimenticola;s__Sedimenticola thiotaurini
Thiodiazotropha_endolucinida_GCA_001715975	GCA_001715975	SAMN03435122	Koenig et al 2016	Contig	Mollusca	Lucinidae	Codakiinae	Codakia orbicularis}	Ca. T. endolucinida	Ca. T. endolucinida	Pass	99.72	0.56	0	d__Bacteria;p__Proteobacteria;c__Gammaproteobacteria;o__Chromatiales;f__Sedimenticolaceae;g__Thiodiazotropha;s__Thiodiazotropha endolucinida
Troendleina_suluensis_Philippines_SYM_L032	GCA_025655415.1	SAMN20119448	Osvatic et al 2023	Scaffold	Mollusca	Lucinidae	Lucininae	Troendleina suluensis}	Ca. T. gloverae	Ca. T. gloverae	Pass	99.72	0.56	0	d__Bacteria;p__Proteobacteria;c__Gammaproteobacteria;o__Chromatiales;f__Sedimenticolaceae;g__Thiodiazotropha;s__
Clathrolucina_costata_BocasdelToro_SYMTRANSOCEAN_clacobocaspm43run1		SAMN30613288	Osvatic et al 2021	Contig	Mollusca	Lucinidae	Lucininae	Clathrolucina costata	Ca. T. taylori	Ca. T. taylori	Pass	100	0.56	0	d__Bacteria;p__Proteobacteria;c__Gammaproteobacteria;o__Chromatiales;f__Sedimenticolaceae;g__Thiodiazotropha;s__Thiodiazotropha sp003676145
Clathrolucina_costata_Cristobal_SYMTRANSOCEAN_clacocristo007		SAMN30613292	Osvatic et al 2021	Contig	Mollusca	Lucinidae	Lucininae	Clathrolucina costata	Ca. T. taylori	Ca. T. taylori	Pass	100	0.56	0	d__Bacteria;p__Proteobacteria;c__Gammaproteobacteria;o__Chromatiales;f__Sedimenticolaceae;g__Thiodiazotropha;s__Thiodiazotropha sp003676145
Thiodiazotropha_endoloripes_GCA_001708985	GCA_001708985	SAMN04574142	Petersen et al 2016	Scaffold	Mollusca	Lucinidae	Lucininae	Loripes orbiculatus	Ca. T. weberae	Ca. T. weberae	Pass	100	0.56	0	d__Bacteria;p__Proteobacteria;c__Gammaproteobacteria;o__Chromatiales;f__Sedimenticolaceae;g__Thiodiazotropha;s__Thiodiazotropha endoloripes
Abyssogena_phaseoliformis_symbiont_GCA_016592595.1_ASM1659259v1_genomic	GCA_016592595.1	SAMD00067080	N/A	Complete Genome	Mollusca	Vesicomyidae	Pliocardiinae	Abyssogena phaseoliformis	Abyssogena_phaseoliformis_symbiont_Thioglobaceae	Deep sea mussel symbionts (4)	Pass	95	0.37	0	d__Bacteria;p__Proteobacteria;c__Gammaproteobacteria;o__PS1;f__Thioglobaceae;g__Ruthia;s__
Olavius_algarvensis_Gamma_3_endosymbiont_GCA_905176675.1_G3_OalgB6SA_genomic	GCA_905176675.1	SAMEA7757632	Sato, et al. 2022	Contig	Annelida	Naididae	Phallodrilinae	Olavius algarvensis	Olavius_algarvensis_Gamma_3_endosymbiont	Olavius algarvensis Gamma 3 endosymbiont	Pass	99.44	0.37	0	d__Bacteria;p__Proteobacteria;c__Gammaproteobacteria;o__GCA-001735895;f__GCA-001735895;g__GCA-001735895;s__GCA-001735895 sp001735895
Chavani_striata_OkinawaJapan_SYMTRANSOCEAN_L201		SAMN16825225	Osvatic et al 2021	Contig	Mollusca	Lucinidae	Lucininae	Clathrolucina costata	Ca. T. taylori	Ca. T. taylori	Pass	99.68	0.32	50	d__Bacteria;p__Proteobacteria;c__Gammaproteobacteria;o__Chromatiales;f__Sedimenticolaceae;g__Thiodiazotropha;s__Thiodiazotropha sp003676145
Lepidolucina_venusta_Malaysia_SYM_L158			This study	Contig	Mollusca	Lucinidae	Lucininae	Lepidolucina venusta	CTENA5	CTENA5	Pass	99.68	0.14	0	d__Bacteria;p__Proteobacteria;c__Gammaproteobacteria;o__Chromatiales;f__Sedimenticolaceae;g__Thiodiazotropha;s__
Dulcina_madagascarenis_Madagascar_SYM_L019		SAMN20119414	Osvatic et al 2023	Contig	Mollusca	Lucinidae	Leucosphaerinae	Dulcina madagascariensis	Leuco2	Leuco2	Pass	99.72	0.14	0	d__Bacteria;p__Proteobacteria;c__Gammaproteobacteria;o__Chromatiales;f__Sedimenticolaceae;g__Thiodiazotropha;s__
Loripes_orbiculatus_Piran_SYM_6PLUC5			This study	Contig	Mollusca	Lucinidae	Lucininae	Loripes orbiculatus	Ca. T. luna	Ca. T. luna	Pass	97.05	0.12	0	d__Bacteria;p__Proteobacteria;c__Gammaproteobacteria;o__Chromatiales;f__Sedimenticolaceae;g__Thiodiazotropha;s__
Austriella_corrugata_Pelepas_SYM_L219			This study	Contig	Mollusca	Lucinidae	Lucininae	Austriella corrugata	AUST1	AUST1	Pass	99.72	0.11	0	d__Bacteria;p__Proteobacteria;c__Gammaproteobacteria;o__Chromatiales;f__Sedimenticolaceae;g__Thiodiazotropha;s__
Loripes_orbiculatus_Piran_SYM_6PLUC2			This study	Contig	Mollusca	Lucinidae	Lucininae	Loripes orbiculatus	Ca. T. luna	Ca. T. luna	Pass	97.47	0.09	0	d__Bacteria;p__Proteobacteria;c__Gammaproteobacteria;o__Chromatiales;f__Sedimenticolaceae;g__Thiodiazotropha;s__
Loripes_orbiculatus_Piran_SYM_6PLUC9			This study	Contig	Mollusca	Lucinidae	Lucininae	Loripes orbiculatus	Ca. T. luna	Ca. T. luna	Pass	97.89	0.09	0	d__Bacteria;p__Proteobacteria;c__Gammaproteobacteria;o__Chromatiales;f__Sedimenticolaceae;g__Thiodiazotropha;s__
Loripes_orbiculatus_Piran_SYM_6PLUC1			This study	Contig	Mollusca	Lucinidae	Lucininae	Loripes orbiculatus	Ca. T. luna	Ca. T. luna	Pass	99.16	0.09	0	d__Bacteria;p__Proteobacteria;c__Gammaproteobacteria;o__Chromatiales;f__Sedimenticolaceae;g__Thiodiazotropha;s__
Loripes_orbiculatus_Piran_SYM_6PLUC6			This study	Contig	Mollusca	Lucinidae	Lucininae	Loripes orbiculatus	Ca. T. luna	Ca. T. luna	Pass	99.72	0.09	0	d__Bacteria;p__Proteobacteria;c__Gammaproteobacteria;o__Chromatiales;f__Sedimenticolaceae;g__Thiodiazotropha;s__
Loripes_orbiculatus_Piran_SYM_6PLUC7			This study	Contig	Mollusca	Lucinidae	Lucininae	Loripes orbiculatus	Ca. T. luna	Ca. T. luna	Pass	99.72	0.09	0	d__Bacteria;p__Proteobacteria;c__Gammaproteobacteria;o__Chromatiales;f__Sedimenticolaceae;g__Thiodiazotropha;s__
Lucinella_divaricata_FetoviaItaly_SYM_DIVDIV			This study	Contig	Mollusca	Lucinidae	Lucininae	Lucinella divaricata	Ca. T. endolucinella	Ca. T. endolucinella	Pass	99.72	0.09	0	d__Bacteria;p__Proteobacteria;c__Gammaproteobacteria;o__Chromatiales;f__Sedimenticolaceae;g__Thiodiazotropha;s__
Lucinella_divaricata_Piran_SYM_LLP2			This study	Contig	Mollusca	Lucinidae	Lucininae	Lucinella divaricata	Ca. T. endolucinella	Ca. T. endolucinella	Pass	99.72	0.09	0	d__Bacteria;p__Proteobacteria;c__Gammaproteobacteria;o__Chromatiales;f__Sedimenticolaceae;g__Thiodiazotropha;s__
Dulcina_madagascarenis_Madagascar_SYM_L043		SAMN20119416	Osvatic et al 2023	Contig	Mollusca	Lucinidae	Leucosphaerinae	Dulcina madagascariensis	Leuco2	Leuco2	Pass	96.49	0.05	100	d__Bacteria;p__Proteobacteria;c__Gammaproteobacteria;o__Chromatiales;f__Sedimenticolaceae;g__Thiodiazotropha;s__
Candidatus_Vesicomyosocius_okutanii__GCA_000010405.1_ASM1040v1_genomic	GCA_000010405.1	SAMD00060908	Kuwahara, et al. 2011	Complete Genome	Mollusca	Vesicomyidae	Pliocardiinae	Phreagena okutanii	Vesicomyosocius okutanii	Deep sea mussel symbionts (4)		85.69	0	0	d__Bacteria;p__Proteobacteria;c__Gammaproteobacteria;o__PS1;f__Thioglobaceae;g__Vesicomyosocius;s__Vesicomyosocius okutanii
Candidatus_Ruthia_magnifica_str._Cm_Calyptogena_magnifica_GCA_000015105.1_ASM1510v1_genomic	GCA_000015105.1	SAMN02598375	Newton, et al. 2007	Complete Genome	Mollusca	Vesicomyidae	Pliocardiinae	Turneroconcha magnifica	Ruthia magnifica	Deep sea mussel symbionts (4)		86.39	0	0	d__Bacteria;p__Proteobacteria;c__Gammaproteobacteria;o__PS1;f__Thioglobaceae;g__Ruthia;s__Ruthia magnifica
Loripes_clausus_Mozambique_SYMTRANSOCEAN_L003		SAMN16825261	Osvatic et al 2021	Contig	Mollusca	Lucinidae	Lucininae	Loripes clausus	Ca. T. taylori	Ca. T. taylori		89.1	0	0	d__Bacteria;p__Proteobacteria;c__Gammaproteobacteria;o__Chromatiales;f__Sedimenticolaceae;g__Thiodiazotropha;s__Thiodiazotropha sp003676145
Loripes_clausus_Mozambique_SYMTRANSOCEAN_L192		SAMN16825263	Osvatic et al 2021	Contig	Mollusca	Lucinidae	Lucininae	Loripes clausus	Ca. T. taylori	Ca. T. taylori	Pass	91.54	0	0	d__Bacteria;p__Proteobacteria;c__Gammaproteobacteria;o__Chromatiales;f__Sedimenticolaceae;g__Thiodiazotropha;s__Thiodiazotropha sp003676145
Bathymodiolus_thermophilus_thioautotrophic_gill_symbiont_GCA_903642105.1_Baz1586I_genomic	GCA_903642105.1	SAMEA6822959	N/A	Scaffold	Mollusca	Mytilidae	N/A	Bathymodiolus thermophilus	Thiodubiliella sp001298715	SOX Bathymodoilus synmbionts (4)	Pass	94.25	0	0	d__Bacteria;p__Proteobacteria;c__Gammaproteobacteria;o__PS1;f__Thioglobaceae;g__Thiodubiliella;s__Thiodubiliella sp001298715
Epidulcina_cfdelphinae_Madagascar_SYM1_3502H		SAMN20119417	Osvatic et al 2023	Contig	Mollusca	Lucinidae	Leucosphaerinae	Epidulcina cf delphinae	Leuco1	Leuco1	Pass	97.14	0	0	d__Bacteria;p__Proteobacteria;c__Gammaproteobacteria;o__Chromatiales;f__Sedimenticolaceae;g__Thiodiazotropha;s__
Stewartia_GCA_003676175	GCA_003676175	SAMN06473052	Jean Lim, Osvatic et al 2021	Contig	Mollusca	Lucinidae	Lucininae	Stewartia floridana}	Ca. T. taylori	Ca. T. taylori	Pass	97.16	0	0	d__Bacteria;p__Proteobacteria;c__Gammaproteobacteria;o__Chromatiales;f__Sedimenticolaceae;g__Thiodiazotropha;s__Thiodiazotropha sp003676145
Divalinga_weberi_STRI_SYM_DIVAS			This study	Contig	Mollusca	Lucinidae	Lucininae	Divalinga weberi	CTENA5	CTENA5	Pass	97.44	0	0	d__Bacteria;p__Proteobacteria;c__Gammaproteobacteria;o__Chromatiales;f__Sedimenticolaceae;g__Thiodiazotropha;s__
Stewartia_GCA_003676105	GCA_003676105	SAMN06473053	Jean Lim, Osvatic et al 2021	Contig	Mollusca	Lucinidae	Lucininae	Stewartia floridana}	Ca. T. taylori	Ca. T. taylori	Pass	98.84	0	0	d__Bacteria;p__Proteobacteria;c__Gammaproteobacteria;o__Chromatiales;f__Sedimenticolaceae;g__Thiodiazotropha;s__Thiodiazotropha sp003676145
Stewartia_GCA_003676145	GCA_003676145	SAMN06473055	Jean Lim, Osvatic et al 2021	Contig	Mollusca	Lucinidae	Lucininae	Stewartia floridana}	Ca. T. taylori	Ca. T. taylori	Pass	98.84	0	0	d__Bacteria;p__Proteobacteria;c__Gammaproteobacteria;o__Chromatiales;f__Sedimenticolaceae;g__Thiodiazotropha;s__Thiodiazotropha sp003676145
Lucina_adansoni_CapeVerdeIslands_SYM_L143			This study	Contig	Mollusca	Lucinidae	Lucininae	Lucina adansoni	Ca. T. endolucinida	Ca. T. endolucinida	Pass	99.12	0	0	d__Bacteria;p__Proteobacteria;c__Gammaproteobacteria;o__Chromatiales;f__Sedimenticolaceae;g__Thiodiazotropha;s__Thiodiazotropha endolucinida
Anodontia_alba_BocasdelToro_SYM_3PP			This study	Contig	Mollusca	Lucinidae	Leucosphaerinae	Anodontia alba	CTENA4	CTENA4	Pass	99.4	0	0	d__Bacteria;p__Proteobacteria;c__Gammaproteobacteria;o__Chromatiales;f__Sedimenticolaceae;g__Thiodiazotropha;s__Thiodiazotropha sp003058525
Clathrolucina_costata_Bastimentos_SYMTRANSOCEAN_clacobastim111COMBINEDruns		SAMN30613284	Osvatic et al 2021	Contig	Mollusca	Lucinidae	Lucininae	Clathrolucina costata	Ca. T. taylori	Ca. T. taylori	Pass	99.44	0	0	d__Bacteria;p__Proteobacteria;c__Gammaproteobacteria;o__Chromatiales;f__Sedimenticolaceae;g__Thiodiazotropha;s__Thiodiazotropha sp003676145
Cardiolucina_cfQuadrata_Madagascar_SYM_L029		SAMN20119411	Osvatic et al 2023	Contig	Mollusca	Lucinidae	Lucininae	Cardiolucina cf Quadrata	Ca. T. endolucinida	Ca. T. endolucinida	Pass	99.68	0	0	d__Bacteria;p__Proteobacteria;c__Gammaproteobacteria;o__Chromatiales;f__Sedimenticolaceae;g__Thiodiazotropha;s__Thiodiazotropha endolucinida
Lucinisca_fenestrata_PanamaBay_SYM_L149			This study	Contig	Mollusca	Lucinidae	Lucininae	Lucinisca fenestrata	CTENA1	CTENA5	Pass	99.68	0	0	d__Bacteria;p__Proteobacteria;c__Gammaproteobacteria;o__Chromatiales;f__Sedimenticolaceae;g__Thiodiazotropha;s__
Pillilucina_vietnamica_Thialand_SYM_12EA1			This study	Contig	Mollusca	Lucinidae	Lucininae	Rugalucina vietnamica	CTENA5	CTENA5	Pass	99.68	0	0	d__Bacteria;p__Proteobacteria;c__Gammaproteobacteria;o__Chromatiales;f__Sedimenticolaceae;g__Thiodiazotropha;s__
Pillilucina_vietnamica_Thialand_SYM_8BS1			This study	Contig	Mollusca	Lucinidae	Lucininae	Rugalucina vietnamica	CTENA5	CTENA5	Pass	99.68	0	0	d__Bacteria;p__Proteobacteria;c__Gammaproteobacteria;o__Chromatiales;f__Sedimenticolaceae;g__Thiodiazotropha;s__
Pillilucina_vietnamica_Thialand_SYM_HO10			This study	Contig	Mollusca	Lucinidae	Lucininae	Rugalucina vietnamica	CTENA5	CTENA5	Pass	99.68	0	0	d__Bacteria;p__Proteobacteria;c__Gammaproteobacteria;o__Chromatiales;f__Sedimenticolaceae;g__Thiodiazotropha;s__
Pillilucina_vietnamica_Thialand_SYM_TH1			This study	Contig	Mollusca	Lucinidae	Lucininae	Rugalucina vietnamica	CTENA5	CTENA5	Pass	99.68	0	0	d__Bacteria;p__Proteobacteria;c__Gammaproteobacteria;o__Chromatiales;f__Sedimenticolaceae;g__Thiodiazotropha;s__
Dulcina_madagascarenis_Madagascar_SYM_L020		SAMN20119415	Osvatic et al 2023	Contig	Mollusca	Lucinidae	Leucosphaerinae	Dulcina madagascariensis	Leuco2	Leuco2	Pass	99.72	0	0	d__Bacteria;p__Proteobacteria;c__Gammaproteobacteria;o__Chromatiales;f__Sedimenticolaceae;g__Thiodiazotropha;s__
Epidulcina_cfdelphinae_Madagascar_SYM2_3502H		SAMN20119418	Osvatic et al 2023	Contig	Mollusca	Lucinidae	Leucosphaerinae	Epidulcina cf delphinae	Leuco2	Leuco2	Pass	99.72	0	0	d__Bacteria;p__Proteobacteria;c__Gammaproteobacteria;o__Chromatiales;f__Sedimenticolaceae;g__Thiodiazotropha;s__
Clathrolucina_costata_CahuitaNorth_SYMTRANSOCEAN_clacocahuit002		SAMN16825236	Osvatic et al 2021	Contig	Mollusca	Lucinidae	Lucininae	Clathrolucina costata	Ca. T. taylori	Ca. T. taylori	Pass	100	0	0	d__Bacteria;p__Proteobacteria;c__Gammaproteobacteria;o__Chromatiales;f__Sedimenticolaceae;g__Thiodiazotropha;s__Thiodiazotropha sp003676145
Clathrolucina_costata_Cristobal_SYMTRANSOCEAN_clacocristo010		SAMN30613294	Osvatic et al 2021	Contig	Mollusca	Lucinidae	Lucininae	Clathrolucina costata	Ca. T. taylori	Ca. T. taylori	Pass	100	0	0	d__Bacteria;p__Proteobacteria;c__Gammaproteobacteria;o__Chromatiales;f__Sedimenticolaceae;g__Thiodiazotropha;s__Thiodiazotropha sp003676145
Clathrolucina_costata_Jamaica_SYMTRANSOCEAN_clacojamaic003		SAMN16825250	Osvatic et al 2021	Contig	Mollusca	Lucinidae	Lucininae	Clathrolucina costata	Ca. T. taylori	Ca. T. taylori	Pass	100	0	0	d__Bacteria;p__Proteobacteria;c__Gammaproteobacteria;o__Chromatiales;f__Sedimenticolaceae;g__Thiodiazotropha;s__Thiodiazotropha sp003676145
Loripes_clausus_Mozambique_SYMTRANSOCEAN_L191		SAMN16825262	Osvatic et al 2021	Contig	Mollusca	Lucinidae	Lucininae	Loripes clausus	Ca. T. taylori	Ca. T. taylori	Pass	100	0	0	d__Bacteria;p__Proteobacteria;c__Gammaproteobacteria;o__Chromatiales;f__Sedimenticolaceae;g__Thiodiazotropha;s__Thiodiazotropha sp003676145
Solemya_velum_gill_symbiont_GCA_002019535.1_ASM201953v1_genomic	GCA_002019535.1	SAMN06016235	N/A	Scaffold	Mollusca	Solemyidae	Solemyinae	Solemya velum}	Solemya velum gill symbiont	Solemya velum gill symbiont	Pass	100	0	0	d__Bacteria;p__Proteobacteria;c__Gammaproteobacteria;o__Chromatiales;f__Sedimenticolaceae;g__GCF-000787395;s__GCF-000787395 sp000787395
