# Supplementary material for: SoxY gene family expansion underpins adaptation to diverse hosts and environments in symbiotic sulfide oxidizers
Source: mSystems. 2024 May 15;9(6):e01135-23. doi: 10.1128/msystems.01135-23 (PMC11237559; doi:10.1128/msystems.01135-23)
Supplement: Table S3 — Sulfur proteins used in the sulfur metabolism search. [file msystems.01135-23-s0005.xlsx]

## Sheet: Sheet1
Protein name	Protein ID	Organism of origin	Gene
SoxB	D3RVS5_ALLVD	Allochromatium vinosum	soxB
SoxX	D3RVS6_ALLVD	Allochromatium vinosum	soxX
SoxAX cytochrome complex subunit A	D3RVS7_ALLVD	Allochromatium vinosum	soxA
c-type cytochrome	QFG35246.1	Paracoccus pantotrophus	soxD
sulfite dehydrogenase	QFG35247.1	Paracoccus pantotrophus	soxC
Sulfide dehydrogenase [flavocytochrome c] flavoprotein chain	DHSU_ALLVD	Allochromatium vinosum	fccB
Cytochrome subunit of sulfide dehydrogenase	CYSD_ALLVD	Allochromatium vinosum	fccA
Sulfide-quinone reductase	D3RVQ3_ALLVD	Allochromatium vinosum	sqr
Adenylylsulfate reductase, beta subunit	D3RSA0_ALLVD	Allochromatium vinosum	aprB
Adenylylsulfate reductase, alpha subunit	D3RSA1_ALLVD	Allochromatium vinosum	aprA
Uncharacterized protein	D3RS99_ALLVD	Allochromatium vinosum	aprM
FAD binding protein	I3YDC3_THIV6	Thiocystis violascens	qmoA
Putative adenylylsulfate reductase-associated electron transfer protein QmoB	I3YDC2_THIV6	Thiocystis violascens	qmoB
Heterodisulfide reductase, subunit C	I3YDC1_THIV6	Thiocystis violascens	hdrC
Heterodisulfide reductase, subunit B	I3YDC0_THIV6	Thiocystis violascens	hdrB
Sulfate adenylyltransferase	SAT_ALLVD	Allochromatium vinosum	sat
Sulfite reductase, dissimilatory-type subunit alpha	DSRA_ALLVD	Allochromatium vinosum	dsrA
DsrB	D3RSN2_ALLVD	Allochromatium vinosum	dsrB
Sulfurtransferase	D3RSN6_ALLVD	Allochromatium vinosum	dsrC
Putative sulfurtransferase DsrE	DSRE_ALLVD	Allochromatium vinosum	dsrE
Intracellular sulfur oxidation protein DsrF	DSRF_ALLVD	Allochromatium vinosum	dsrF
DsrH	D3RSN5_ALLVD	Allochromatium vinosum	dsrH
DsrM	D3RSN7_ALLVD	Allochromatium vinosum	dsrM
DsrK	D3RSN8_ALLVD	Allochromatium vinosum	dsrK
DsrJ	D3RSP0_ALLVD	Allochromatium vinosum	dsrJ
DsrO	D3RSP1_ALLVD	Allochromatium vinosum	dsrO
DsrP	D3RSP2_ALLVD	Allochromatium vinosum	dsrP
DsrL	D3RSN9_ALLVD	Allochromatium vinosum	dsrL
Sulfite dehydrogenase subunit C	SOEC_ALLVD	Allochromatium vinosum	soeC
Sulfite dehydrogenase subunit B	SOEB_ALLVD	Allochromatium vinosum	soeB
Sulfite dehydrogenase subunit A	SOEA_ALLVD	Allochromatium vinosum	soeA
dimethyl sulfoxide reductase catalytic subunit A	Q9HR74.1	Halobacterium salinarum NRC-1	dmsA
dimethyl sulfoxide reductase iron-sulfur subunit B	Q9HR73.1	Halobacterium salinarum NRC-1	dmsB
