# Supplementary material for: SoxY gene family expansion underpins adaptation to diverse hosts and environments in symbiotic sulfide oxidizers
Source: mSystems. 2024 May 15;9(6):e01135-23. doi: 10.1128/msystems.01135-23 (PMC11237559; doi:10.1128/msystems.01135-23)
Supplement: Table S4 — MAGs used in gene architecture analysis. [file msystems.01135-23-s0006.xlsx]

## Sheet: Sheet1
Job	Name	Num contigs	Size (bp)	Symbiont Species	SoxY-S1a	soxB	soxXA	soxY-S1b	soxY-S1c	soxY-S3	soxYZ-S2	soxYZ-S4	too fragmented		good quality
841857	Lucinoma_aequizonata_California_SYM_LCM9	941	2863506	Aeq1	too fragmented			N/A	N/A	N/A	N/A	N/A
840841	Austriella_corrugata_Pelepas_SYM_L219	16	4258831	AUST1	Thiodiazo	Thiodiazo	Thiodiazo	N/A	N/A	N/A	N/A	N/A
841500	Ctena_eburnea_CapeVerdeIslands_SYM_L127	360	3796875	AUST2	Thiodiazo	Thiodiazo	Thiodiazo	N/A	N/A	N/A	N/A	N/A
841843	Lucinella_divaricata_FetoviaItaly_SYM_DIVDIV	38	4865298	Ca. T. endolucinella	Thiodiazo	Thiodiazo	Thiodiazo	N/A	N/A	N/A	Thiodiazo	Thiodiazo
841355	Divalinga_quadrisulcata_Jamaica_SYM_divaljamaic004	21	4537392	Ca. T. endolucinida	Thiodiazo	Thiodiazo	Thiodiazo	N/A	N/A	Thiodiazo	Thiodiazo	too fragmented
841841	Lucina_adansoni_CapeVerdeIslands_SYM_L144	46	4339567	Ca. T. endolucinida				N/A	N/A			Thiodiazo
841866	Lucinoma_borealis_DevonUK_SYM_L141	37	4672301	Ca. T. gloverae	Thiodiazo	Thiodiazo	Thiodiazo	N/A	N/A	N/A	Thiodiazo	Thiodiazo
841721	Loripes_orbiculatus_RapitaSpain_SYM_LRAP3	24	4815532	Ca. T. lotti	Thiodiazo	Thiodiazo	Thiodiazo	N/A	Thiodiazo	N/A	Thiodiazo	N/A
998965	Loripes_orbiculatus_Piran_Bernandin_6P_Luc1	109	4909275	Ca. T. luna	Thiodiazo		Thiodiazo	N/A	N/A	N/A	Thiodiazo	too fragmented
998966	Loripes_orbiculatus_Piran_Bernandin_6P_Luc2	112	4859630	Ca. T. luna		Thiodiazo		N/A	N/A	N/A		Thiodiazo
842443	Rugalucina_munda_TinBayQL_SYMTRANSOCEAN_L046	194	4765507	Ca. T. RUG	Thiodiazo	Thiodiazo	Thiodiazo	N/A	N/A	N/A	Thiodiazo	Thiodiazo
840903	Clathrolucina_costata_CahuitaNorth_SYMTRANSOCEAN_clacocahuit002	7	4603251	Ca. T. taylori	Thiodiazo	Thiodiazo	Thiodiazo	N/A	N/A	N/A	Thiodiazo	Thiodiazo
841737	Thiodiazotropha_endoloripes_GCA_001708975	10	4503078	Ca. T. weberae	Thiodiazo	Thiodiazo	Thiodiazo	N/A	Thiodiazo	N/A	N/A	N/A
841496	Ctena_bella_RyukyusJapan_SYM_L110	42	4708357	CTENA1	Thiodiazo	Thiodiazo	Thiodiazo	N/A	N/A	Thiodiazo	Thiodiazo	Thiodiazo
841514	Ctena_GCA_003058545	122	4216497	CTENA2	Thiodiazo	Thiodiazo	Thiodiazo	N/A	N/A	Thiodiazo	Thiodiazo	Thiodiazo
841499	Ctena_decussata_EmbeizIslandsFR_SYM_L117	65	4406996	CTENA3	Thiodiazo	Thiodiazo	Thiodiazo	N/A	N/A	N/A	Thiodiazo	Thiodiazo
841511	Ctena_GCA_003058525	112	4740110	CTENA4	Thiodiazo	Thiodiazo	Thiodiazo	N/A	N/A	N/A	Thiodiazo	Thiodiazo
841846	Lucinisca_fenestrata_PanamaBay_SYM_L149	26	4532323	CTENA5	Thiodiazo	Thiodiazo	Thiodiazo	N/A	N/A	N/A	Thiodiazo	Thiodiazo
841137	Ctena_spUNKNOWN_Mauritius_SYM2_L123	335	4735836	CTENA6	Thiodiazo	Thiodiazo	Thiodiazo	N/A	N/A	N/A	Thiodiazo	too fragmented
841136	Ctena_spUNKNOWN_Mauritius_SYM1_L123	221	4856771	CTENA7	Thiodiazo	too fragmented	Thiodiazo	N/A	N/A	N/A	Thiodiazo	Thiodiazo
841377	Gloverina_cfVestifex_BismarckSea_SYM_L005	407	2563481	Glov1	too fragmented			N/A	N/A	N/A	N/A	N/A
1002000	Gloverina_cfVestifex_BismarckSea_SYM_L005R	408	2556423	Glov1	too fragmented			N/A	N/A	N/A	N/A	N/A
841390	Indoaustriella_plicifera_Malayasia_SYM_L198	76	4466299	INDO1	Thiodiazo	Thiodiazo	Thiodiazo	N/A	N/A	N/A	N/A	N/A
841367	Epidulcina_cfdelphinae_Madagascar_SYM1_3502H	197	3427367	Leuco1	Thiodiazo	too fragmented	too fragmented	N/A	N/A	N/A	N/A	N/A
841369	Epidulcina_cfdelphinae_Madagascar_SYM2_3502H	78	5001748	Leuco2	Thiodiazo	Thiodiazo	Thiodiazo	N/A	N/A	N/A	N/A	N/A
842399	Lucinoma_mystery_SalomonSea_SYM_L038	141	4719087	Lucinoma1	Thiodiazo	Thiodiazo	Thiodiazo	N/A	N/A	N/A	Thiodiazo	Thiodiazo
842401	Monitilora_ramsayi_MoretonBayQL_SYM_L094	47	4685736	Monit1	Thiodiazo	Thiodiazo	too fragmented	N/A	N/A	N/A	N/A	N/A
842403	Monitilora_ramsayi_MoretonBayQL_SYM_L095	38	3914437	Monit2	Thiodiazo	Thiodiazo	Thiodiazo	N/A	N/A	N/A	N/A	N/A
842407	Myrtea_spinifera_Sweden_SYM_3502F	10	3978853	Myrt1	Thiodiazo	too fragmented	Thiodiazo	N/A	N/A	N/A	N/A	N/A
842409	Notomyrtea_botanica_VictorHarbourSA_SYM_L085	1151	3598437	Notomyrt1	Thiodiazo	too fragmented	Thiodiazo	N/A	N/A	N/A	N/A	N/A
841470	Codakia_rugifera_BendalongNSW_SYM_L098	22	4654426	Rugifera1	Thiodiazo	Thiodiazo	Thiodiazo	N/A	N/A	N/A	Thiodiazo	Thiodiazo
842455	Sedimenticola_endophacoides_GCA_003062205	172	2984637	Sedimenticola_A endophacoides	Sedimenticola	Sedimenticola	Sedimenticola	Sedimenticola	N/A	N/A	N/A	N/A
841838	Loripinus_fragilus_Piran_SYM_PURPLELP	105	3999773	Sedimenticola_endoloripinus	Sedimenticola + separate soxYZ	Sedimenticola	Sedimenticola	N/A	N/A	N/A	N/A	N/A
841731	Thyasira_cfGouldi_Canada_SYM1_TCF1	1130	7150389	Sedimenticola_Thyasira1_1	N/A	Sedimenticola	Sedimenticola	Thyasira but arranged like Sedimenticola	N/A	N/A	N/A	N/A
841729	Thyasira_cfGouldi_Canada_SYM1_TCF2	65	4158477	Sedimenticola_Thyasira1_2	N/A	Sedimenticola	Sedimenticola	Thyasira but arranged like Sedimenticola	N/A	N/A	N/A	N/A
841724	Thyasira_cfGouldi_Canada_SYM2_TCF2	203	4583695	Sedimenticola_Thyasira2	N/A	Sedimenticola	Sedimenticola	Thyasira but arranged like Sedimenticola	N/A	N/A	N/A	N/A
841472	Cryptophysema_vesicula_EastTimor_SYM_L069	32	3687845	Sedimenticola3	Sedimenticola + separate soxYZ	Sedimenticola	Sedimenticola	N/A	N/A	N/A	N/A	N/A
840842	Bathyaustriella_thionpta_MacauleyCone_Sedimenticola_L181	410	2635668	Sedimenticola4	too fragmented	too fragmented	too fragmented	N/A	N/A	N/A	N/A	N/A
840845	Bathyaustriella_thionpta_MacauleyCone_Thiohalomonadales_L181	431	3452960	Thiohalo2	Thiohalomonadales	Thiohalomonadales	Thiohalomonadales	N/A	N/A	N/A	N/A	N/A
842391	Lucinoma_myriamae_Angola_Thiohalomonadales_L130	506	2732033	Thiohalo4	Thiohalomonadales	Thiohalomonadales	Thiohalomonadales	N/A	N/A	N/A	N/A	N/A
841856	Lucinoma_aequizonata_California_SYM_LCM7	1007	2949341	Aeq1	too fragmented
841853	Lucinoma_aequizonata_California_SYM_HARV3	1018	2970391	Aeq1	too fragmented
841852	Lucinoma_aequizonata_California_SYM_HARV2	1026	3008137	Aeq1	too fragmented
841854	Lucinoma_aequizonata_California_SYM_HARV4	1056	3132992	Aeq1	too fragmented
841851	Lucinoma_aequizonata_California_SYM_HARV1	1081	3153119	Aeq1	too fragmented
841855	Lucinoma_aequizonata_California_SYM_LCM6	1087	3176327	Aeq1	too fragmented
