# Supplementary material for: SoxY gene family expansion underpins adaptation to diverse hosts and environments in symbiotic sulfide oxidizers
Source: mSystems. 2024 May 15;9(6):e01135-23. doi: 10.1128/msystems.01135-23 (PMC11237559; doi:10.1128/msystems.01135-23)
Supplement: Table S6 — Presence or absence of sulfur metabolism genes. [file msystems.01135-23-s0008.xlsx]

## Sheet: Sheet1
Tree branch labels / Sulphur metabolism genes	soxB	soxAX	soxCD	fccAB	sqr	aprAB	aprM	qmoAB	hdrBC	sat	apsAB	dsrAB	dsrC	dsrEFH	dsrKMPOJ	dsrL	soeABC	psrABC	dmsAB	mtoX
Alviniconcha Y1 symbiont	present	present	absent	present	present	present	present	absent	absent	present	present	present	present	present	present	present	present	absent	absent	absent
sulfur-oxidizing endosymbiont of Gigantopelta aegis	present	present	absent	present	present	present	absent	present	present	present	present	present	present	present	present	present	present	absent	absent	absent
Osedax symbiont Rs2	absent	present	present	absent	present	absent	absent	absent	absent	absent	absent	absent	absent	absent	absent	absent	present	absent	absent	absent
Endobugula sertula	absent	absent	absent	absent	absent	absent	absent	absent	absent	absent	absent	absent	absent	absent	absent	absent	absent	absent	absent	absent
endosymbiont of Galathealinum brachiosum	present	present	absent	absent	present	present	absent	present	present	present	present	present	present	present	present	present	present	absent	absent	absent
Olavius algarvensis Gamma 3 endosymbiont	present	present	absent	present	absent	present	present	absent	absent	present	present	present	present	present	present	present	present	absent	absent	absent
Olavius algarvensis Gamma 3 endosymbiont	present	present	absent	present	absent	present	present	absent	absent	present	present	present	present	present	present	present	present	absent	absent	absent
Candidatus Kentron sp. G	present	present	absent	present	absent	present	present	present	present	present	present	present	present	present	present	present	absent	present	absent	absent
Symbiont of Bathyaustriella thionpta MacauleyCone	present	present	absent	absent	present	present	absent	present	present	present	present	present	present	present	present	present	present	absent	present	absent
Solemya velum gill symbiont	present	present	absent	present	present	present	present	absent	absent	present	present	present	present	present	present	present	present	absent	absent	absent
endosymbiont of unidentified scaly snail isolate Monju	present	present	absent	absent	present	present	absent	present	present	present	present	present	present	present	present	present	present	absent	absent	absent
Olavius algarvensis Gamma 1 endosymbiont	present	present	absent	present	absent	present	absent	present	present	present	present	present	present	present	present	present	absent	present	absent	absent
Allochromatium vinosum	present	present	absent	present	present	present	present	absent	absent	present	present	present	present	present	present	present	present	present	absent	absent
Sedimenticola thiotaurini	present	present	absent	present	present	present	absent	present	present	present	present	present	present	present	present	present	present	absent	absent	present
Sedimenticola selenatireducens	present	present	absent	present	present	present	present	present	present	present	present	present	present	present	present	present	present	absent	absent	present
Monit1	present	present	absent	present	present	present	present	present	present	present	present	present	present	present	present	present	present	absent	present	present
Monit2	present	present	absent	present	present	present	present	present	present	present	present	present	present	present	present	present	present	absent	present	present
Notomyrt1	present	present	absent	present	present	present	present	present	present	present	present	present	present	present	present	present	present	absent	present	present
AUST1	present	present	absent	present	present	present	absent	present	present	present	present	present	present	present	present	present	present	absent	absent	present
AUST2	present	present	absent	present	present	present	absent	present	present	present	present	present	present	present	present	present	present	absent	absent	present
Ca. T. RUG	present	present	absent	present	present	present	present	absent	absent	present	present	present	present	present	present	present	present	absent	present	present
Leuco1	present	present	absent	present	present	present	absent	present	present	present	present	present	present	present	present	present	present	absent	present	absent
Rugifera1	present	present	absent	present	present	present	absent	present	present	present	present	present	present	present	present	present	present	absent	present	present
CTENA7	present	present	absent	present	present	present	present	present	present	present	present	present	present	present	present	present	present	absent	absent	present
CTENA6	present	present	absent	present	present	present	absent	present	present	present	present	present	present	present	present	present	present	absent	present	present
Myrt1	present	present	absent	present	present	present	present	present	present	present	present	present	present	present	present	present	present	absent	present	present
CTENA3	present	present	absent	present	present	present	absent	present	present	present	present	present	present	present	present	present	present	absent	present	present
CTENA5	present	present	absent	present	present	present	absent	present	present	present	present	present	present	present	present	present	absent	absent	present	present
Ca. T. gloverae	present	present	absent	present	present	present	absent	present	present	present	present	present	present	present	present	present	present	absent	present	present
CTENA1	present	present	absent	present	present	present	present	present	present	present	present	present	present	present	present	present	present	absent	present	present
Glov1	present	present	absent	present	present	present	present	present	present	present	present	present	present	present	present	present	present	absent	present	present
Thyasira cf gouldi symbionts (3)	present	present	absent	present	present	present	absent	present	present	present	present	present	present	present	present	present	present	present	present	absent
Kuphus polythalamius symbionts (2)	present	present	absent	present	present	present	present	present	present	present	present	present	present	present	present	present	present	absent	present	present
Ca. T. "endolucinella"	present	present	absent	present	absent	present	absent	present	present	present	present	present	present	present	present	present	present	absent	present	present
Aeq1	present	present	absent	present	present	present	absent	present	present	present	present	present	present	present	present	present	absent	absent	present	absent
Pogonophora symbionts (4)	present	present	absent	present	present	present	absent	present	present	present	present	present	present	present	present	present	present	present	present	absent
Ca. T. endolucinida	present	present	absent	present	present	present	absent	present	present	present	present	present	present	present	present	present	absent	absent	present	present
CTENA4 & CTENA5 (2)	present	present	absent	present	present	present	absent	present	present	present	present	present	present	present	present	present	absent	absent	present	present
CTENA1 & 2	present	present	absent	present	present	present	present	present	present	present	present	present	present	present	present	present	present	absent	present	present
CTENA2	present	present	absent	present	present	present	present	present	present	present	present	present	present	present	present	present	present	absent	present	present
Sedimenticola endophacoides	present	present	absent	present	absent	present	absent	present	present	present	present	present	present	present	present	present	present	absent	present	absent
INDO1	present	present	absent	present	present	present	absent	present	present	present	present	present	present	present	present	present	present	absent	absent	present
Ca. Sedimenticola endoloripinus	present	present	absent	present	present	present	absent	present	present	present	present	present	present	present	present	present	present	absent	present	absent
CTENA3 & CTENA6 (2)	present	present	absent	present	present	present	absent	present	present	present	present	present	present	present	present	present	present	absent	present	present
symbionts of Myrteine and Leucospherinae (5)	present	present	absent	present	present	present	present	present	present	present	present	present	present	present	present	present	present	absent	present	present
Deep sea mussel symbionts (4)	present	present	absent	present	present	present	present	absent	absent	present	present	present	present	present	present	present	present	absent	absent	present
Ca. T. weberae	present	present	absent	present	present	present	present	absent	absent	present	present	present	present	present	present	present	present	absent	present	present
Thiohalo4	present	present	absent	present	present	present	present	absent	absent	present	present	present	present	present	present	present	present	absent	present	absent
Cycloclasticus symbionts (3)	present	present	present	absent	present	absent	absent	absent	absent	absent	absent	absent	absent	absent	absent	absent	absent	absent	absent	present
Ca. T. taylori	present	present	absent	present	present	present	present	absent	absent	present	present	present	present	present	present	present	present	absent	present	present
Ca. T. taylori & Ca. T. RUG (2)	present	present	absent	present	present	present	present	absent	absent	present	present	present	present	present	present	present	present	absent	present	present
Leuco1 & Leuco2 (2)	present	present	absent	present	present	present	absent	present	present	present	present	present	present	present	present	present	present	absent	present	absent
Lucinoma1	present	present	absent	present	present	present	absent	present	present	present	present	present	present	present	present	present	present	absent	present	present
Leuco2	present	present	absent	present	present	present	absent	present	present	present	present	present	present	present	present	present	present	absent	present	absent
Ca. T. lotti	present	present	absent	present	present	present	present	absent	absent	present	present	present	present	present	present	present	present	absent	present	present
symbionts of Lucinids in mangroves (3)	present	present	absent	present	present	present	absent	present	present	present	present	present	present	present	present	present	present	absent	absent	present
SOX Bathymodiolus symbionts (4)	present	present	absent	absent	present	present	present	absent	absent	present	present	present	present	present	present	present	absent	absent	absent	absent
Ca. T. luna	present	present	absent	present	present	present	absent	present	present	present	present	present	present	present	present	present	present	absent	present	present
CTENA4	present	present	absent	present	present	present	absent	present	present	present	present	present	present	present	present	present	absent	absent	present	present
MOX symbionts (4)	absent	absent	absent	absent	present	absent	absent	absent	absent	absent	absent	absent	present	present	absent	absent	present	absent	absent	present
Thiohalo2	present	present	absent	present	present	present	present	present	present	present	present	present	present	present	present	present	present	absent	present	absent
Sedimenticola3	present	present	absent	present	present	present	present	absent	absent	present	present	present	present	present	present	present	present	absent	present	absent
